# Supplementary material for: Auditory processing remains sensitive to environmental experience during adolescence in a rodent model
Source: Nat Commun. 2022 May 24;13:2872. doi: 10.1038/s41467-022-30455-9 (PMC9130260; doi:10.1038/s41467-022-30455-9)
Supplement: Supplementary file 3 — Source Data [file 41467_2022_30455_MOESM3_ESM.xlsx]

## Sheet: Figure 1
Figure 1. Transient sensory deprivation during adolescence.
Figure 1b
Serum testosterone across age
	Controls (individual values)						Adolescent HL (individual values)						Averages (serum testosterone, ng/mL)
	Postnatal Age	Males	Postnatal Age	Females			Postnatal Age	Males	Postnatal Age	Females			Postnatal Age	Control Male	Control Female	HL Male	HL Female
	35	0.013	35	0.252			35	0.472	35	ND			35	0.113	0.133	0.282	0
	35	0.034	35	0.013			35	ND	35	ND			54	2.374	0.368	2.476	0.061
	35	0.056	35	ND			35	0.091	35	ND			65	0.879	0.102	1.501	0.045
	35	0.349	35	ND			54	1.243	35	ND			90	1.611	0.102	1.44	0.07
	54	2.495	35	ND			54	4.038	35	ND			102	2.797	0.047	1.6	0.062
	54	0.66	35	ND			54	5.818	35	ND
	54	6.634	54	0.045			54	0.248	55	0.06
	54	0.538	55	1.268			54	1.042	55	0.103
	54	2.694	55	0.035			54	2.464	55	0.024
	54	1.798	55	0.125			65	1.445	55	ND
	54	1.798	65	0.186			65	2.555	55	0.038
	65	0.811	65	0.064			65	0.504	55	0.051
	65	0.947	65	0.126			90	2.162	55	0.032
	90	1.496	65	0.032			90	1.515	55	0.118
	90	1.593	90	0.148			90	2.458	65	0.038
	90	1.4	90	0.136			90	0.988	65	0.049
	90	2.097	91	0.067			90	0.91	65	ND
	90	1.439	91	0.146			90	0.61	65	0.049
	90	1.639	91	0.058			102	1.589	90	0.039
	102	5.781	91	0.055			102	0.879	90	0.138
	102	4.442	102	0.056			102	0.629	91	0.061
	102	1.196	102	0.049			102	1.794	91	0.022
	102	2.284	102	0.08			102	2.852	91	0.018
	102	1.155	102	0.029			102	1.858	91	0.123
	102	1.924	102	0.021					93	0.1
									93	0.063
			ND = not detected						102	0.052
									102	0.077
									102	0.019
									102	0.032
									102	0.032
									102	0.083
									102	0.15
									102	0.052
									ND = not detected

## Sheet: Figure 2
Figure 2. Hearing loss (HL) during adolescence did not alter procedural training performance in adulthood.
Figure 2b					Figure 2c					Figure 2d
warn trial number	performance (d')				# warn trials to reach criterion					average d' for last 20 trials
	control	HL			control	HL				control	HL
1	0.0965944	0.295642			81	21				2.06948	1.49706
2	0.15309	0.312359			17	41				1.96318	1.83273
3	0.207924	0.329668			10	41				1.40341	2.16714
4	0.261034	0.347547			42	15				2.18182	2.10482
5	0.312606	0.365994			33	23				1.75437	2.51843
6	0.362979	0.385015			23	10				2.11438	1.34952
7	0.412636	0.404623			20	4				2.3528	2.41951
8	0.462307	0.424783			7	25				1.25439	1.60546
9	0.512756	0.445604			38	21				2.12803	1.96742
10	0.561323	0.468443			14	14				2.91156	2.36709
11	0.595596	0.495709			14	32				2.77592	2.15101
12	0.628359	0.523734			29	40				2.30688	2.52087
13	0.664023	0.554151				23					1.43493
14	0.705582	0.587884				24					2.87791
15	0.753662	0.625081
16	0.806402	0.664813			average	average				average	average
17	0.859149	0.706315			27.3333	23.8571				2.10135	2.05814
18	0.907443	0.747725
19	0.948926	0.786281
20	0.983089	0.821105
21	1.01163	0.852779
22	1.03668	0.880343
23	1.06036	0.901911
24	1.08308	0.916349
25	1.10466	0.92464
26	1.1267	0.928399
27	1.15108	0.928458
28	1.17985	0.926672
29	1.21439	0.925024
30	1.25492	0.925248
31	1.29986	0.930708
32	1.34517	0.945193
33	1.38577	0.972846
34	1.41842	1.0155
35	1.44247	1.07204
36	1.45706	1.13938
37	1.46181	1.21286
38	1.45935	1.28717
39	1.45383	1.3593
40	1.44828	1.42915
41	1.44426	1.49567
42	1.44313	1.55616
43	1.4458	1.60673
44	1.45326	1.64446
45	1.46663	1.66739
46	1.48718	1.67607
47	1.51583	1.67475
48	1.55224	1.6675
49	1.59433	1.65788
50	1.64003	1.64797
51	1.68666	1.63749
52	1.73125	1.62499
53	1.77187	1.6116
54	1.80829	1.60083
55	1.83974	1.59634
56	1.86431	1.60028
57	1.88	1.61352
58	1.88659	1.63681
59	1.88553	1.66796
60	1.87874	1.70362
61	1.86889	1.74093
62	1.85877	1.77754
63	1.8513	1.81116
64	1.84693	1.83916
65	1.84429	1.86121
66	1.84344	1.87818
67	1.84541	1.88998
68	1.85153	1.89694
69	1.86191	1.90022
70	1.87633	1.90042
71	1.89304	1.89649
72	1.90836	1.88838
73	1.91806	1.87896
74	1.91941	1.87265
75	1.91238	1.87278
76	1.89834	1.88193
77	1.87955	1.90075
78	1.85835	1.92623
79	1.83716	1.95303
80	1.81696	1.97599
81	1.79768	1.9931
82	1.7802	2.00495
83	1.76614	2.01335
84	1.75667	2.02016
85	1.75077	2.02574
86	1.7464	2.02908
87	1.74133	2.02857
88	1.73338	2.02447
89	1.72066	2.01847
90	1.70385	2.01208
91	1.68597	2.00451
92	1.6706	1.99434
93	1.6605	1.9786
94	1.6561	1.95437
95	1.65479	1.92117
96	1.6531	1.88061
97	1.65082	1.83645
98	1.65171	1.79191
99	1.65963	1.74978
100	1.67574	1.71159
101	1.699	1.67831
102	1.72819	1.65308
103	1.75966	1.64193
104	1.78823	1.64943
105	1.81147	1.67598
106	1.83126	1.71759
107	1.85106	1.76761
108	1.87207	1.81743
109	1.89307	1.85806
110	1.90989	1.88382
111	1.91851	1.894
112	1.91979	1.89179
113	1.91852	1.88148
114	1.91765	1.86711
115	1.9214	1.85091
116	1.93686	1.83222
117	1.96739	1.81009
118	2.00628	1.78617
119	2.04302	1.76372
120	2.07344	1.74422
121	2.09762	1.72893
122	2.11595	1.71843
123	2.13076	1.71068
124	2.1463	1.70066
125	2.16486	1.68492
126	2.18522	1.66591
127	2.20538	1.64978
128	2.22367	1.64389
129	2.23724	1.65177
130	2.2459	1.67363
131	2.25596	1.70645
132	2.27266	1.74541
133	2.2934	1.78559
134	2.3128	1.82345
135	2.33039	1.85803
136	2.34683	1.89081
137	2.35869	1.92212
138	2.3639	1.94977
139	2.36705	1.97043
140	2.37622	1.98091
141	2.39561	1.98
142	2.42467	1.97043
143	2.46078	1.95722
144	2.50042	1.94531
145	2.5362	1.93762
146	2.54139	1.93824
147	2.52669	1.95093
148	2.50731	1.97465
149	2.48651	2.00568
150	2.46502	2.03971
151	2.4429	2.07555
152	2.4197	2.11323
153	2.39446	2.15178
154	2.36616	2.19105
155	2.33438	2.23033
156	2.29941	2.26635
157	2.26161	2.29415
158	2.22132	2.30554
159	2.17882	2.29311
160	2.13436	2.25395

## Sheet: Figure 3
Figure 3. Transient hearing loss during adolescence impairs amplitude modulation (AM) depth detection in adulthood.
Figure 3a																															Figure 3b
depths (x values)	Day 1 performance (d')												Day 1 performance (d')														Day 1 performance (d') AVERAGE				Testing day	Psychometric thresholds (dB re: 100% AM)												Psychometric thresholds (dB re: 100% AM)
(dB re:100%)	controls (individual psychometric fits, n=12)												adolescent hearing loss (individual psychometric fits, n=14)																			controls (individual thresholds, n=12)												adolescent hearing loss (individual thresholds, n=14)
	control1	control2	control3	control4	control5	control6	control7	control8	control9	control10	control11	control12	HL1	HL2	HL3	HL4	HL5	HL6	HL7	HL8	HL9	HL10	HL11	HL12	HL13	HL14	control	HL				control1	control2	control3	control4	control5	control6	control7	control8	control9	control10	control11	control12	HL1	HL2	HL3	HL4	HL5	HL6
-14.8945	0.168316	0.631108	0.0720469	0.389875	0.693567	0.815868	-0.347986	0.419035	0.596684	0.614086	0.636727	0.545681	0.0376415	-0.118851	0.384208	0.281463	-0.679359	-0.179281	0.17122	0.0769	0.87508	0.530061	0.628145	0.372386	0.220367	0.134422	0.436251	0.195315			1	-9.24	-10.69	-11.87	-8.83	-8.35	-10.53	-10.98	-11.79	-10.32	-14.79	-10.27	-13.63	-2.62	-7.83	-8.18	-8.5	-9.62	-7.18
-14.855	0.172561	0.634837	0.0782229	0.394974	0.695678	0.817825	-0.336666	0.423134	0.598327	0.615831	0.640796	0.549031	0.0391207	-0.114534	0.387757	0.28295	-0.669461	-0.178074	0.177345	0.0882567	0.878004	0.531947	0.630186	0.375019	0.224629	0.138812	0.440379	0.199426			2	-11.88	-11.05	-16.33	-10.47	-4.83	-14.86	-15.28	-8.42	-17.93	-17.47	-13.89	-14.91	-9.85	-5.9	-9.3	-11.08	-14.06	-10.33
-14.8157	0.176806	0.638566	0.0843977	0.400073	0.697788	0.819782	-0.32535	0.427233	0.599971	0.617577	0.644864	0.552381	0.0405998	-0.11022	0.391303	0.284437	-0.659566	-0.176803	0.183467	0.0996027	0.880928	0.533832	0.632227	0.377652	0.228892	0.1432	0.444507	0.203539			3	-12.3	-12.38	-12.75	-6.59	-6.65	-14.07	-11.1	-10.94	-14.99	-15.01	-13.16	-18.57	-6.71	-9.82	-4.84	-15.33	-8.88	-6.86
-14.7765	0.181051	0.642295	0.0905713	0.405171	0.699899	0.821738	-0.314039	0.431332	0.601614	0.619322	0.648931	0.555731	0.042079	-0.10591	0.394848	0.285924	-0.649673	-0.175464	0.189586	0.110938	0.883852	0.535718	0.634268	0.380285	0.233153	0.147587	0.448635	0.207656			4	-18.07	-13.69	-14.23	-14.66	-5.15	-15.41	-14.77	-12.56	-18.62	-17.64	-14.08	-16.02	-9.88	-10.76	-10.4	-11.11	-12.49	-12.4
-14.7375	0.185295	0.646023	0.0967437	0.410267	0.702009	0.823695	-0.302732	0.43543	0.603257	0.621067	0.652997	0.559081	0.0435581	-0.101604	0.398389	0.287411	-0.639783	-0.174056	0.195702	0.122262	0.886776	0.537603	0.636309	0.382918	0.237414	0.151973	0.452761	0.211777			5	-13.99	-13.89	-15	-14.91	-7.13	-20.17	-11.88	-11.94	-14.18	-15.06	-15.39	-16.51	-13.85	-10.88	-13.61	-9.65	-10.29	-7.49
-14.6987	0.189538	0.649751	0.102915	0.415363	0.70412	0.825652	-0.291429	0.439528	0.604901	0.622813	0.657062	0.562431	0.0450372	-0.0973016	0.401929	0.288898	-0.629895	-0.172574	0.201815	0.133576	0.889699	0.539489	0.63835	0.385552	0.241675	0.156357	0.456887	0.2159			6	-14.71	-15.24	-17.22	-13.84	-6.97	-19.98	-11.94	-12.73	-17.44	-17.16	-11.18	-17.42	-12.69	-9.12	-14.1	-13.85	-8.03	-8.02
-14.6601	0.193781	0.653479	0.109085	0.420458	0.70623	0.827609	-0.280131	0.443626	0.606544	0.624558	0.661126	0.565781	0.0465164	-0.0930032	0.405466	0.290385	-0.62001	-0.171017	0.207924	0.144878	0.892622	0.541374	0.640391	0.388185	0.245935	0.16074	0.461012	0.220028			7	-14.94	-15.62	-13.26	-11.38	-13.68	-18.95	-16.7	-14.41	-17.15	-16.4	-13.79	-17.04	-15.06	-10.81	-12.97	-12.59	-7.23	-12.75
-14.6216	0.198024	0.657206	0.115254	0.425552	0.708341	0.829566	-0.268838	0.447724	0.608188	0.626304	0.665189	0.569131	0.0479955	-0.0887085	0.409002	0.291872	-0.610127	-0.16938	0.21403	0.156168	0.895544	0.54326	0.642432	0.390818	0.250194	0.165121	0.465137	0.224159			8	-14.63	-15.78	-14.73	-14.47	-11.15	-18.88	-20.19	-13.49	-17.82	-15.2	-12.56	-16.85	-14.36	-10.09	-15	-11.28	-10.7	-13.64
-14.5833	0.202266	0.660933	0.121421	0.430645	0.710451	0.831523	-0.257549	0.451822	0.609831	0.628049	0.669251	0.57248	0.0494746	-0.0844178	0.412534	0.293359	-0.600247	-0.167661	0.220132	0.167448	0.898467	0.545145	0.644472	0.393451	0.254453	0.169501	0.46926	0.228294			9	-15.14	-15.36	-14.57	-12.81	-14.75	-17.34	-16.95	-16.11	-19.82	-16	-14.83	-12.21	-5.05	-13.5	-13.74	-13.1	-14.41	-13.99
-14.5452	0.206507	0.664659	0.127587	0.435737	0.712562	0.833479	-0.246265	0.455919	0.611475	0.629794	0.673313	0.57583	0.0509538	-0.0801309	0.416065	0.294846	-0.590369	-0.165856	0.226232	0.178716	0.901389	0.547031	0.646513	0.396084	0.258712	0.17388	0.473383	0.232433			10	-15.21	-15.19	-15.97	-13.42	-15.68	-17.27	-17.2	-20.13	-17.7	-16.05	-14.93	-18.54	-9.46	-13.74	-13	-9.77	-14.17	-10.18
-14.5072	0.210748	0.668385	0.133752	0.440828	0.714672	0.835436	-0.234986	0.460016	0.613118	0.63154	0.677373	0.57918	0.0524329	-0.0758479	0.419593	0.296333	-0.580494	-0.163963	0.232328	0.189972	0.90431	0.548916	0.648554	0.398717	0.26297	0.178257	0.477505	0.236577
-14.4694	0.214988	0.67211	0.139916	0.445918	0.716783	0.837393	-0.223712	0.464113	0.614762	0.633285	0.681432	0.582529	0.053912	-0.0715689	0.423118	0.29782	-0.570622	-0.161978	0.23842	0.201216	0.907232	0.550802	0.650595	0.40135	0.267228	0.182633	0.481627	0.240726
-14.4318	0.219228	0.675835	0.146078	0.451008	0.718893	0.83935	-0.212443	0.46821	0.616405	0.635031	0.685491	0.585878	0.0553912	-0.0672938	0.426642	0.299307	-0.560752	-0.159897	0.244509	0.212448	0.910153	0.552687	0.652636	0.403983	0.271485	0.187008	0.485747	0.244879
-14.3943	0.223467	0.67956	0.152239	0.456096	0.721004	0.841307	-0.201178	0.472307	0.618049	0.636776	0.689548	0.589227	0.0568703	-0.0630227	0.430162	0.300794	-0.550885	-0.157717	0.250595	0.223668	0.913074	0.554573	0.654677	0.406616	0.275741	0.191381	0.489867	0.249038
-14.357	0.227705	0.683284	0.158399	0.461183	0.723114	0.843264	-0.189919	0.476403	0.619692	0.638521	0.693605	0.592577	0.0583495	-0.0587555	0.433681	0.30228	-0.541021	-0.155435	0.256678	0.234876	0.915995	0.556458	0.656718	0.409249	0.279997	0.195752	0.493986	0.253202
-14.3199	0.231943	0.687007	0.164557	0.466269	0.725225	0.845221	-0.178666	0.480499	0.621336	0.640267	0.69766	0.595926	0.0598286	-0.0544924	0.437197	0.303767	-0.53116	-0.153047	0.262757	0.246071	0.918915	0.558344	0.658759	0.411882	0.284253	0.200122	0.498104	0.257371
-14.2829	0.236181	0.690731	0.170714	0.471355	0.727336	0.847177	-0.167417	0.484595	0.622979	0.642012	0.701715	0.599275	0.0613077	-0.0502332	0.440711	0.305254	-0.521301	-0.150549	0.268832	0.257254	0.921836	0.560229	0.6608	0.414515	0.288508	0.204491	0.502221	0.261547
-14.246	0.240418	0.694453	0.17687	0.476439	0.729446	0.849134	-0.156174	0.48869	0.624623	0.643758	0.705769	0.602623	0.0627869	-0.0459781	0.444222	0.306741	-0.511445	-0.147939	0.274904	0.268424	0.924756	0.562115	0.662841	0.417148	0.292762	0.208858	0.506337	0.265728
-14.2093	0.244654	0.698176	0.183024	0.481522	0.731557	0.851091	-0.144936	0.492786	0.626266	0.645503	0.709821	0.605972	0.064266	-0.0417271	0.447731	0.308228	-0.501592	-0.145211	0.280973	0.279582	0.927675	0.564	0.664882	0.419781	0.297016	0.213224	0.510453	0.269916
-14.1728	0.24889	0.701898	0.189177	0.486605	0.733667	0.853048	-0.133704	0.496881	0.62791	0.647249	0.713873	0.609321	0.0657451	-0.0374801	0.451237	0.309715	-0.491741	-0.142364	0.287038	0.290726	0.930594	0.565886	0.666923	0.422415	0.30127	0.217589	0.514568	0.274111
-14.1364	0.253125	0.705619	0.195329	0.491686	0.735778	0.855005	-0.122478	0.500976	0.629553	0.648994	0.717923	0.612669	0.0672243	-0.0332373	0.454741	0.311202	-0.481894	-0.139393	0.293099	0.301857	0.933514	0.567771	0.668964	0.425048	0.305522	0.221952	0.518682	0.278312
-14.1002	0.25736	0.70934	0.201479	0.496767	0.737888	0.856962	-0.111257	0.505071	0.631197	0.650739	0.721973	0.616018	0.0687034	-0.0289985	0.458243	0.312689	-0.472049	-0.136295	0.299157	0.312975	0.936432	0.569657	0.671005	0.427681	0.309775	0.226313	0.522795	0.282521
-14.0641	0.261594	0.713061	0.207628	0.501846	0.739999	0.858918	-0.100042	0.509165	0.63284	0.652485	0.726021	0.619366	0.0701825	-0.0247639	0.461742	0.314176	-0.462207	-0.133065	0.305211	0.324079	0.939351	0.571542	0.673045	0.430314	0.314027	0.230673	0.526907	0.286736
-14.0282	0.265828	0.716781	0.213775	0.506924	0.742109	0.860875	-0.0888334	0.513259	0.634484	0.65423	0.730069	0.622715	0.0716617	-0.0205334	0.465239	0.315663	-0.452368	-0.129701	0.311261	0.33517	0.942269	0.573428	0.675086	0.432947	0.318278	0.235031	0.531018	0.290959
-13.9925	0.270061	0.7205	0.219921	0.512001	0.74422	0.862832	-0.0776303	0.517353	0.636127	0.655976	0.734115	0.626063	0.0731408	-0.0163072	0.468733	0.31715	-0.442532	-0.126199	0.317308	0.346247	0.945187	0.575313	0.677127	0.43558	0.322528	0.239388	0.535128	0.29519
-13.9568	0.274293	0.72422	0.226065	0.517078	0.74633	0.864789	-0.0664333	0.521447	0.637771	0.657721	0.738161	0.629411	0.07462	-0.0120851	0.472224	0.318637	-0.4327	-0.122556	0.323352	0.357309	0.948105	0.577199	0.679168	0.438213	0.326779	0.243744	0.539238	0.299429
-13.9213	0.278525	0.727938	0.232209	0.522153	0.748441	0.866746	-0.0552424	0.52554	0.639414	0.659466	0.742205	0.632759	0.0760991	-0.0078672	0.475713	0.320124	-0.42287	-0.118767	0.329391	0.368358	0.951022	0.579084	0.681209	0.440846	0.331028	0.248098	0.543346	0.303676
-13.886	0.282756	0.731657	0.23835	0.527227	0.750551	0.868703	-0.0440578	0.529634	0.641058	0.661212	0.746248	0.636107	0.0775782	-0.00365356	0.4792	0.321611	-0.413043	-0.114831	0.335427	0.379393	0.953939	0.58097	0.68325	0.443479	0.335277	0.25245	0.547454	0.307932
-13.8508	0.286987	0.735374	0.24449	0.5323	0.752662	0.870659	-0.0328794	0.533727	0.642701	0.662957	0.750291	0.639455	0.0790574	0.000555824	0.482684	0.323098	-0.403219	-0.110742	0.341459	0.390413	0.956856	0.582856	0.685291	0.446112	0.339526	0.256801	0.55156	0.312196
-13.8158	0.291217	0.739092	0.250629	0.537372	0.754772	0.872616	-0.0217075	0.537819	0.644345	0.664703	0.754332	0.642802	0.0805365	0.00476093	0.486165	0.324585	-0.393398	-0.106499	0.347487	0.401418	0.959772	0.584741	0.687332	0.448745	0.343774	0.26115	0.555666	0.316469
-13.7808	0.295446	0.742809	0.256766	0.542443	0.756883	0.874573	-0.010542	0.541912	0.645988	0.666448	0.758372	0.64615	0.0820156	0.00896175	0.489644	0.326072	-0.383581	-0.102097	0.353512	0.412408	0.962688	0.586627	0.689373	0.451378	0.348021	0.265498	0.559771	0.320751
-13.7461	0.299675	0.746525	0.262902	0.547513	0.758993	0.87653	0.000616972	0.546004	0.647632	0.668193	0.762412	0.649498	0.0834948	0.0131582	0.493121	0.327559	-0.373766	-0.097535	0.359532	0.423384	0.965604	0.588512	0.691414	0.454011	0.352268	0.269844	0.563874	0.325043
-13.7114	0.303903	0.750241	0.269036	0.552581	0.761104	0.878487	0.0117693	0.550096	0.649275	0.669939	0.76645	0.652845	0.0849739	0.0173504	0.496594	0.329046	-0.363955	-0.0928085	0.365549	0.434344	0.96852	0.590398	0.693455	0.456644	0.356514	0.274189	0.567977	0.329344
-13.6769	0.308131	0.753956	0.275169	0.557649	0.763214	0.880444	0.0229148	0.554188	0.650919	0.671684	0.770487	0.656192	0.0864531	0.0215382	0.500066	0.330533	-0.354147	-0.0879152	0.371562	0.445289	0.971435	0.592283	0.695496	0.459278	0.36076	0.278532	0.572079	0.333654
-13.6426	0.312358	0.757671	0.2813	0.562716	0.765325	0.8824	0.0340535	0.55828	0.652562	0.67343	0.774523	0.65954	0.0879322	0.0257217	0.503534	0.33202	-0.344342	-0.0828522	0.377571	0.456219	0.97435	0.594169	0.697537	0.461911	0.365005	0.282874	0.57618	0.337975
-13.6084	0.316584	0.761386	0.28743	0.567781	0.767435	0.884357	0.0451853	0.562371	0.654206	0.675175	0.778557	0.662887	0.0894113	0.0299007	0.507	0.333507	-0.334541	-0.0776172	0.383576	0.467133	0.977265	0.596054	0.699578	0.464544	0.36925	0.287214	0.58028	0.342305
-13.5743	0.32081	0.7651	0.293558	0.572845	0.769546	0.886314	0.0563102	0.566462	0.655849	0.67692	0.782591	0.666234	0.0908905	0.0340753	0.510464	0.334993	-0.324742	-0.0722076	0.389577	0.47803	0.980179	0.59794	0.701618	0.467177	0.373494	0.291552	0.584378	0.346646
-13.5403	0.325035	0.768813	0.299684	0.577909	0.771656	0.888271	0.0674279	0.570553	0.657493	0.678666	0.786624	0.669581	0.0923696	0.0382455	0.513924	0.33648	-0.314947	-0.0666212	0.395574	0.488912	0.983093	0.599825	0.703659	0.46981	0.377737	0.295889	0.588476	0.350997
-13.5065	0.32926	0.772526	0.305809	0.582971	0.773767	0.890228	0.0785384	0.574643	0.659136	0.680411	0.790656	0.672927	0.0938487	0.0424112	0.517383	0.337967	-0.305156	-0.0608558	0.401568	0.499777	0.986007	0.601711	0.7057	0.472443	0.38198	0.300224	0.592573	0.355358
-13.4728	0.333484	0.776239	0.311933	0.588032	0.775877	0.892185	0.0896416	0.578734	0.66078	0.682157	0.794686	0.676274	0.0953279	0.0465724	0.520838	0.339454	-0.295368	-0.0549095	0.407557	0.510626	0.988921	0.603596	0.707741	0.475076	0.386222	0.304558	0.596668	0.35973
-13.4392	0.337707	0.779951	0.318054	0.593091	0.777988	0.894141	0.100737	0.582824	0.662423	0.683902	0.798716	0.679621	0.096807	0.0507292	0.524291	0.340941	-0.285583	-0.0487805	0.413542	0.521459	0.991834	0.605482	0.709782	0.477709	0.390464	0.30889	0.600763	0.364112
-13.4058	0.34193	0.783662	0.324175	0.59815	0.780098	0.896098	0.111826	0.586913	0.664066	0.685647	0.802744	0.682967	0.0982861	0.0548814	0.527741	0.342428	-0.275802	-0.0424673	0.419523	0.532274	0.994747	0.607367	0.711823	0.480342	0.394705	0.31322	0.604856	0.368505
-13.3725	0.346152	0.787373	0.330293	0.603208	0.782209	0.898055	0.122907	0.591003	0.66571	0.687393	0.806771	0.686314	0.0997653	0.059029	0.531188	0.343915	-0.266024	-0.0359683	0.4255	0.543072	0.99766	0.609253	0.713864	0.482975	0.398946	0.317549	0.608949	0.372909
-13.3393	0.350374	0.791084	0.33641	0.608264	0.784319	0.900012	0.13398	0.595092	0.667353	0.689138	0.810797	0.68966	0.101244	0.0631721	0.534633	0.345402	-0.25625	-0.0292825	0.431472	0.553853	1.00057	0.611138	0.715905	0.485608	0.403186	0.321876	0.61304	0.377324
-13.3063	0.354595	0.794794	0.342525	0.613319	0.78643	0.901969	0.145045	0.599181	0.668997	0.690884	0.814822	0.693006	0.102724	0.0673106	0.538075	0.346889	-0.246479	-0.0224087	0.437441	0.564617	1.00348	0.613024	0.717946	0.488241	0.407425	0.326202	0.617131	0.381749
-13.2733	0.358815	0.798503	0.348639	0.618373	0.78854	0.903926	0.156103	0.60327	0.67064	0.692629	0.818846	0.696352	0.104203	0.0714445	0.541515	0.348376	-0.236712	-0.0153461	0.443405	0.575362	1.0064	0.614909	0.719987	0.490874	0.411664	0.330526	0.62122	0.386186
-13.2405	0.363034	0.802212	0.354751	0.623426	0.790651	0.905882	0.167152	0.607358	0.672284	0.694374	0.822868	0.699699	0.105682	0.0755738	0.544951	0.349863	-0.226948	-0.00809402	0.449366	0.58609	1.00931	0.616795	0.722028	0.493507	0.415902	0.334848	0.625308	0.390634
-13.2078	0.367253	0.805921	0.360861	0.628477	0.792761	0.907839	0.178194	0.611447	0.673927	0.69612	0.82689	0.703044	0.107161	0.0796984	0.548385	0.35135	-0.217188	-0.000652094	0.455322	0.5968	1.01222	0.61868	0.724069	0.49614	0.420139	0.339168	0.629395	0.395092
-13.1753	0.371472	0.809629	0.366969	0.633528	0.794872	0.909796	0.189227	0.615534	0.675571	0.697865	0.83091	0.70639	0.10864	0.0838184	0.551816	0.352837	-0.207432	0.00697995	0.461273	0.607491	1.01513	0.620566	0.72611	0.498774	0.424376	0.343487	0.63348	0.399562
-13.1429	0.375689	0.813336	0.373076	0.638577	0.796982	0.911753	0.200252	0.619622	0.677214	0.699611	0.834929	0.709736	0.110119	0.0879336	0.555245	0.354324	-0.197679	0.0148022	0.467221	0.618164	1.01804	0.622451	0.72815	0.501407	0.428613	0.347805	0.637565	0.404042
-13.1105	0.379906	0.817043	0.379181	0.643625	0.799093	0.91371	0.211269	0.62371	0.678858	0.701356	0.838947	0.713082	0.111598	0.0920441	0.55867	0.355811	-0.187931	0.0228144	0.473164	0.628817	1.02095	0.624337	0.730191	0.50404	0.432848	0.35212	0.641648	0.408534
-13.0783	0.384123	0.82075	0.385284	0.648671	0.801203	0.915667	0.222277	0.627797	0.680501	0.703101	0.842964	0.716427	0.113078	0.0961499	0.562093	0.357298	-0.178186	0.0310162	0.479103	0.639452	1.02386	0.626222	0.732232	0.506673	0.437083	0.356434	0.64573	0.413036
-13.0463	0.388338	0.824455	0.391386	0.653717	0.803314	0.917623	0.233277	0.631884	0.682145	0.704847	0.84698	0.719772	0.114557	0.100251	0.565513	0.358785	-0.168445	0.0394072	0.485037	0.650068	1.02677	0.628108	0.734273	0.509306	0.441318	0.360746	0.649812	0.417549
-13.0143	0.392553	0.828161	0.397486	0.658761	0.805424	0.91958	0.244268	0.63597	0.683788	0.706592	0.850994	0.723118	0.116036	0.104347	0.56893	0.360272	-0.158707	0.0479865	0.490967	0.660664	1.02968	0.629993	0.736314	0.511939	0.445552	0.365056	0.653891	0.422073
-12.9825	0.396768	0.831866	0.403584	0.663804	0.807535	0.921537	0.25525	0.640056	0.685432	0.708338	0.855008	0.726463	0.117515	0.108439	0.572345	0.361759	-0.148974	0.0567532	0.496892	0.67124	1.03259	0.631879	0.738355	0.514572	0.449785	0.369365	0.65797	0.426608
-12.9507	0.400981	0.83557	0.40968	0.668846	0.809645	0.923494	0.266223	0.644142	0.687075	0.710083	0.85902	0.729808	0.118994	0.112525	0.575756	0.363246	-0.139244	0.0657062	0.502813	0.681797	1.0355	0.633765	0.740396	0.517205	0.454018	0.373672	0.662047	0.431153
-12.9191	0.405194	0.839273	0.415774	0.673886	0.811756	0.925451	0.277188	0.648228	0.688719	0.711828	0.863031	0.733153	0.120473	0.116607	0.579165	0.364733	-0.129519	0.0748442	0.50873	0.692333	1.0384	0.63565	0.742437	0.519838	0.45825	0.377977	0.666123	0.435709
-12.8876	0.409407	0.842977	0.421867	0.678925	0.813866	0.927408	0.288143	0.652314	0.690362	0.713574	0.86704	0.736498	0.121952	0.120684	0.582571	0.36622	-0.119797	0.0841658	0.514642	0.702849	1.04131	0.637536	0.744478	0.522471	0.462481	0.382281	0.670198	0.440274
-12.8563	0.413618	0.846679	0.427958	0.683963	0.815977	0.929364	0.299089	0.656399	0.692006	0.715319	0.871049	0.739843	0.123431	0.124756	0.585974	0.367706	-0.11008	0.0936691	0.520549	0.713344	1.04422	0.639421	0.746519	0.525104	0.466712	0.386582	0.674272	0.44485
-12.825	0.417829	0.850381	0.434047	0.688999	0.818087	0.931321	0.310025	0.660484	0.693649	0.717065	0.875056	0.743187	0.124911	0.128823	0.589374	0.369193	-0.100367	0.103353	0.526452	0.723818	1.04713	0.641307	0.74856	0.527737	0.470942	0.390882	0.678344	0.449436
-12.7938	0.42204	0.854083	0.440134	0.694035	0.820198	0.933278	0.320952	0.664568	0.695293	0.71881	0.879062	0.746532	0.12639	0.132885	0.592771	0.37068	-0.0906575	0.113214	0.53235	0.734271	1.05003	0.643192	0.750601	0.53037	0.475171	0.39518	0.682415	0.454032
-12.7628	0.426249	0.857784	0.446219	0.699068	0.822308	0.935235	0.33187	0.668653	0.696936	0.720556	0.883067	0.749876	0.127869	0.136942	0.596165	0.372167	-0.0809524	0.123252	0.538244	0.744702	1.05294	0.645078	0.752642	0.533003	0.4794	0.399477	0.686485	0.458638
-12.7319	0.430458	0.861484	0.452302	0.704101	0.824419	0.937192	0.342778	0.672737	0.69858	0.722301	0.887071	0.75322	0.129348	0.140994	0.599557	0.373654	-0.0712516	0.133463	0.544133	0.755112	1.05585	0.646963	0.754683	0.535636	0.483628	0.403771	0.690554	0.463253
-12.701	0.434667	0.865184	0.458383	0.709132	0.826529	0.939149	0.353675	0.676821	0.700223	0.724046	0.891073	0.756565	0.130827	0.145042	0.602945	0.375141	-0.061555	0.143846	0.550017	0.7655	1.05875	0.648849	0.756723	0.53827	0.487855	0.408064	0.694621	0.467877
-12.6703	0.438874	0.868884	0.464463	0.714162	0.82864	0.941105	0.364563	0.680904	0.701867	0.725792	0.895074	0.759909	0.132306	0.149084	0.60633	0.376628	-0.0518627	0.154397	0.555896	0.775865	1.06166	0.650734	0.758764	0.540903	0.492082	0.412355	0.698686	0.47251
-12.6397	0.443081	0.872582	0.47054	0.719191	0.83075	0.943062	0.375441	0.684987	0.70351	0.727537	0.899074	0.763253	0.133785	0.153121	0.609713	0.378115	-0.0421748	0.165115	0.561771	0.786208	1.06456	0.65262	0.760805	0.543536	0.496308	0.416645	0.702751	0.477152
-12.6092	0.447287	0.87628	0.476616	0.724218	0.832861	0.945019	0.386309	0.68907	0.705154	0.729283	0.903072	0.766597	0.135265	0.157153	0.613093	0.379602	-0.0324912	0.175996	0.567641	0.796529	1.06747	0.654505	0.762846	0.546169	0.500534	0.420932	0.706814	0.481803
-12.5788	0.451493	0.879978	0.482689	0.729244	0.834971	0.946976	0.397166	0.693153	0.706797	0.731028	0.90707	0.76994	0.136744	0.16118	0.616469	0.381089	-0.022812	0.187038	0.573506	0.806826	1.07037	0.656391	0.764887	0.548802	0.504759	0.425217	0.710875	0.486462
-12.5485	0.455697	0.883675	0.488761	0.734268	0.837082	0.948933	0.408013	0.697235	0.708441	0.732773	0.911066	0.773284	0.138223	0.165202	0.619843	0.382576	-0.0131373	0.198238	0.579366	0.8171	1.07328	0.658276	0.766928	0.551435	0.508983	0.429501	0.714936	0.491129
-12.5184	0.459902	0.887372	0.494831	0.739291	0.839192	0.95089	0.41885	0.701317	0.710084	0.734519	0.915061	0.776627	0.139702	0.169218	0.623214	0.384063	-0.00346705	0.209592	0.585221	0.827351	1.07618	0.660162	0.768969	0.554068	0.513206	0.433783	0.718995	0.495804
-12.4883	0.464105	0.891067	0.500898	0.744313	0.841303	0.952846	0.429675	0.705399	0.711728	0.736264	0.919054	0.779971	0.141181	0.17323	0.626581	0.38555	0.00619862	0.221098	0.591071	0.837577	1.07908	0.662047	0.77101	0.556701	0.517429	0.438063	0.723052	0.500487
-12.4583	0.468307	0.894763	0.506964	0.749333	0.843413	0.954803	0.44049	0.709481	0.713371	0.73801	0.923046	0.783314	0.14266	0.177236	0.629946	0.387037	0.0158597	0.232753	0.596917	0.84778	1.08199	0.663933	0.773051	0.559334	0.521651	0.442341	0.727108	0.505177
-12.4284	0.472509	0.898457	0.513027	0.754352	0.845524	0.95676	0.451294	0.713562	0.715015	0.739755	0.927037	0.786657	0.144139	0.181237	0.633307	0.388524	0.0255162	0.244552	0.602757	0.857958	1.08489	0.665818	0.775092	0.561967	0.525873	0.446618	0.731162	0.509875
-12.3987	0.47671	0.902152	0.519089	0.759369	0.847634	0.958717	0.462086	0.717643	0.716658	0.7415	0.931027	0.79	0.145619	0.185233	0.636666	0.390011	0.0351679	0.256494	0.608592	0.868111	1.08779	0.667704	0.777133	0.5646	0.530093	0.450892	0.735215	0.514579
-12.369	0.480911	0.905845	0.525148	0.764385	0.849745	0.960674	0.472868	0.721723	0.718301	0.743246	0.935015	0.793343	0.147098	0.189223	0.640021	0.391498	0.044815	0.268575	0.614423	0.878239	1.09069	0.669589	0.779174	0.567233	0.534314	0.455165	0.739267	0.51929
-12.3394	0.485111	0.909538	0.531205	0.7694	0.851855	0.962631	0.483638	0.725803	0.719945	0.744991	0.939002	0.796686	0.148577	0.193209	0.643374	0.392985	0.0544572	0.280791	0.620248	0.888342	1.0936	0.671475	0.781215	0.569866	0.538533	0.459435	0.743317	0.524007
-12.31	0.48931	0.91323	0.53726	0.774413	0.853966	0.964587	0.494396	0.729883	0.721588	0.746737	0.942987	0.800029	0.150056	0.197189	0.646723	0.394472	0.0640947	0.293139	0.626068	0.89842	1.0965	0.67336	0.783256	0.572499	0.542752	0.463704	0.747366	0.528731
-12.2806	0.493508	0.916922	0.543314	0.779424	0.856076	0.966544	0.505143	0.733963	0.723232	0.748482	0.946972	0.803371	0.151535	0.201163	0.650069	0.395959	0.0737273	0.305616	0.631883	0.908471	1.0994	0.675246	0.785296	0.575132	0.54697	0.467971	0.751413	0.53346
-12.2513	0.497705	0.920613	0.549364	0.784435	0.858187	0.968501	0.515878	0.738042	0.724875	0.750227	0.950955	0.806714	0.153014	0.205132	0.653412	0.397446	0.0833549	0.318218	0.637693	0.918497	1.1023	0.677131	0.787337	0.577765	0.551187	0.472236	0.755458	0.538194
-12.2222	0.501902	0.924304	0.555413	0.789443	0.860297	0.970458	0.526601	0.742121	0.726519	0.751973	0.954936	0.810056	0.154493	0.209096	0.656752	0.398932	0.0929776	0.330942	0.643497	0.928496	1.1052	0.679017	0.789378	0.580399	0.555404	0.476499	0.759502	0.542934
-12.1931	0.506098	0.927994	0.56146	0.79445	0.862408	0.972415	0.537312	0.7462	0.728162	0.753718	0.958916	0.813399	0.155972	0.213055	0.660089	0.400419	0.102595	0.343784	0.649296	0.938468	1.1081	0.680902	0.791419	0.583032	0.559619	0.48076	0.763544	0.547679
-12.1641	0.510293	0.931683	0.567504	0.799456	0.864518	0.974372	0.54801	0.750278	0.729806	0.755464	0.962895	0.816741	0.157452	0.217008	0.663423	0.401906	0.112208	0.356741	0.65509	0.948413	1.111	0.682788	0.79346	0.585665	0.563835	0.485019	0.767585	0.552429
-12.1353	0.514488	0.935372	0.573546	0.80446	0.866629	0.976328	0.558696	0.754356	0.731449	0.757209	0.966873	0.820083	0.158931	0.220955	0.666753	0.403393	0.121815	0.36981	0.660879	0.95833	1.1139	0.684673	0.795501	0.588298	0.568049	0.489276	0.771624	0.557183
-12.1065	0.518681	0.93906	0.579586	0.809463	0.868739	0.978285	0.56937	0.758434	0.733093	0.758954	0.970849	0.823425	0.16041	0.224897	0.67008	0.40488	0.131418	0.382987	0.666662	0.96822	1.1168	0.686559	0.797542	0.590931	0.572263	0.493531	0.775662	0.561941
-12.0778	0.522874	0.942747	0.585624	0.814464	0.87085	0.980242	0.580031	0.762512	0.734736	0.7607	0.974824	0.826766	0.161889	0.228834	0.673404	0.406367	0.141015	0.396269	0.67244	0.978081	1.1197	0.688445	0.799583	0.593564	0.576476	0.497784	0.779697	0.566703
-12.0492	0.527067	0.946434	0.591659	0.819463	0.87296	0.982199	0.590679	0.766589	0.73638	0.762445	0.978797	0.830108	0.163368	0.232765	0.676725	0.407854	0.150607	0.409652	0.678212	0.987915	1.1226	0.69033	0.801624	0.596197	0.580688	0.502035	0.783732	0.571469
-12.0207	0.531258	0.95012	0.597693	0.824461	0.875071	0.984156	0.601313	0.770665	0.738023	0.764191	0.982769	0.833449	0.164847	0.23669	0.680043	0.409341	0.160193	0.423133	0.683979	0.997719	1.12549	0.692216	0.803665	0.59883	0.5849	0.506284	0.787764	0.576238
-11.9923	0.535449	0.953805	0.603724	0.829458	0.877181	0.986113	0.611935	0.774742	0.739667	0.765936	0.98674	0.836791	0.166326	0.24061	0.683358	0.410828	0.169774	0.436708	0.68974	1.00749	1.12839	0.694101	0.805706	0.601463	0.58911	0.510531	0.791795	0.58101
-11.964	0.539638	0.95749	0.609752	0.834452	0.879292	0.988069	0.622543	0.778818	0.74131	0.767681	0.990709	0.840132	0.167806	0.244524	0.686669	0.412315	0.17935	0.450375	0.695496	1.01724	1.13129	0.695987	0.807747	0.604096	0.593321	0.514776	0.795824	0.585785
-11.9358	0.543828	0.961175	0.615778	0.839446	0.881402	0.990026	0.633138	0.782894	0.742954	0.769427	0.994677	0.843473	0.169285	0.248433	0.689977	0.413802	0.18892	0.464131	0.701246	1.02696	1.13418	0.697872	0.809788	0.606729	0.59753	0.51902	0.799851	0.590562
-11.9076	0.548016	0.964858	0.621802	0.844437	0.883513	0.991983	0.643719	0.786969	0.744597	0.771172	0.998643	0.846814	0.170764	0.252336	0.693282	0.415289	0.198485	0.477971	0.706991	1.03664	1.13708	0.699758	0.811828	0.609362	0.601739	0.523261	0.803877	0.595342
-11.8796	0.552203	0.968541	0.627824	0.849427	0.885623	0.99394	0.654286	0.791044	0.746241	0.772918	1.00261	0.850155	0.172243	0.256233	0.696583	0.416776	0.208044	0.491892	0.712729	1.0463	1.13998	0.701643	0.813869	0.611995	0.605946	0.5275	0.807901	0.600124
-11.8517	0.55639	0.972223	0.633843	0.854416	0.887734	0.995897	0.664839	0.795119	0.747884	0.774663	1.00657	0.853496	0.173722	0.260125	0.699881	0.418263	0.217598	0.505893	0.718463	1.05592	1.14287	0.703529	0.81591	0.614628	0.610154	0.531737	0.811923	0.604907
-11.8238	0.560576	0.975905	0.63986	0.859402	0.889844	0.997854	0.675378	0.799194	0.749528	0.776408	1.01053	0.856837	0.175201	0.264011	0.703176	0.41975	0.227145	0.519968	0.72419	1.06552	1.14577	0.705414	0.817951	0.617261	0.61436	0.535972	0.815943	0.609692
-11.796	0.564761	0.979586	0.645874	0.864387	0.891955	0.99981	0.685903	0.803268	0.751171	0.778154	1.01449	0.860177	0.17668	0.267891	0.706467	0.421237	0.236687	0.534116	0.729912	1.07508	1.14866	0.7073	0.819992	0.619894	0.618565	0.540204	0.819962	0.614478
-11.7683	0.568945	0.983266	0.651886	0.869371	0.894065	1.00177	0.696412	0.807342	0.752815	0.779899	1.01845	0.863518	0.17816	0.271765	0.709756	0.422724	0.246224	0.548333	0.735628	1.08461	1.15156	0.709185	0.822033	0.622527	0.62277	0.544435	0.823978	0.619265
-11.7408	0.573129	0.986946	0.657895	0.874353	0.896176	1.00372	0.706908	0.811415	0.754458	0.781645	1.02241	0.866858	0.179639	0.275634	0.71304	0.424211	0.255754	0.562616	0.741338	1.09411	1.15445	0.711071	0.824074	0.625161	0.626974	0.548664	0.827993	0.624053
-11.7132	0.577311	0.990625	0.663902	0.879333	0.898286	1.00568	0.717388	0.815488	0.756102	0.78339	1.02637	0.870198	0.181118	0.279497	0.716322	0.425698	0.265278	0.576963	0.747042	1.10358	1.15735	0.712956	0.826115	0.627794	0.631178	0.55289	0.832006	0.628841
-11.6858	0.581493	0.994303	0.669907	0.884311	0.900397	1.00764	0.727853	0.819561	0.757745	0.785135	1.03032	0.873538	0.182597	0.283353	0.7196	0.427185	0.274796	0.59137	0.75274	1.11301	1.16024	0.714842	0.828156	0.630427	0.63538	0.557115	0.836017	0.633629
-11.6585	0.585674	0.997981	0.675909	0.889288	0.902507	1.00959	0.738302	0.823634	0.759389	0.786881	1.03427	0.876878	0.184076	0.287204	0.722875	0.428672	0.284309	0.605834	0.758432	1.12241	1.16313	0.716727	0.830197	0.63306	0.639582	0.561337	0.840026	0.638418
-11.6313	0.589855	1.00166	0.681908	0.894263	0.904618	1.01155	0.748737	0.827706	0.761032	0.788626	1.03823	0.880218	0.185555	0.291049	0.726146	0.430159	0.293815	0.620353	0.764119	1.13178	1.16603	0.718613	0.832238	0.635693	0.643783	0.565557	0.844033	0.643206
-11.6041	0.594034	1.00533	0.687905	0.899236	0.906728	1.01351	0.759155	0.831778	0.762675	0.790372	1.04218	0.883557	0.187034	0.294889	0.729414	0.431645	0.303315	0.634924	0.769799	1.14111	1.16892	0.720498	0.834279	0.638326	0.647983	0.569775	0.848038	0.647994
-11.577	0.598212	1.00901	0.693899	0.904207	0.908839	1.01547	0.769558	0.835849	0.764319	0.792117	1.04613	0.886897	0.188513	0.298722	0.732678	0.433132	0.312808	0.649544	0.775473	1.15041	1.17181	0.722384	0.83632	0.640959	0.652182	0.573991	0.852041	0.65278
-11.55	0.60239	1.01268	0.699891	0.909177	0.910949	1.01742	0.779944	0.83992	0.765962	0.793862	1.05007	0.890236	0.189993	0.302549	0.735939	0.434619	0.322296	0.66421	0.781141	1.15967	1.1747	0.724269	0.838361	0.643592	0.656381	0.578205	0.856043	0.657566
-11.5231	0.606567	1.01636	0.70588	0.914145	0.91306	1.01938	0.790314	0.843991	0.767606	0.795608	1.05402	0.893575	0.191472	0.30637	0.739197	0.436106	0.331777	0.67892	0.786803	1.1689	1.17759	0.726155	0.840401	0.646225	0.660579	0.582416	0.860042	0.662351
-11.4963	0.610743	1.02003	0.711866	0.919111	0.91517	1.02134	0.800668	0.848061	0.769249	0.797353	1.05796	0.896914	0.192951	0.310185	0.742451	0.437593	0.341251	0.693671	0.792458	1.17809	1.18048	0.72804	0.842442	0.648858	0.664776	0.586625	0.864039	0.667134
-11.4695	0.614918	1.02371	0.71785	0.924076	0.917281	1.02329	0.811005	0.852131	0.770893	0.799099	1.0619	0.900253	0.19443	0.313994	0.745702	0.43908	0.350719	0.70846	0.798108	1.18725	1.18337	0.729926	0.844483	0.651491	0.668972	0.590832	0.868034	0.671916
-11.4429	0.619092	1.02738	0.723831	0.929038	0.919391	1.02525	0.821325	0.856201	0.772536	0.800844	1.06585	0.903592	0.195909	0.317797	0.748949	0.440567	0.360181	0.723286	0.803751	1.19637	1.18626	0.731811	0.846524	0.654124	0.673167	0.595037	0.872027	0.676696
-11.4163	0.623266	1.03105	0.729809	0.933999	0.921502	1.02721	0.831628	0.86027	0.77418	0.80259	1.06979	0.906931	0.197388	0.321594	0.752192	0.442054	0.369635	0.738145	0.809388	1.20546	1.18915	0.733697	0.848565	0.656757	0.677362	0.59924	0.876018	0.681474
-11.3898	0.627438	1.03472	0.735785	0.938958	0.923612	1.02916	0.841914	0.864339	0.775823	0.804335	1.07372	0.910269	0.198867	0.325385	0.755433	0.443541	0.379083	0.753035	0.815018	1.21451	1.19204	0.735582	0.850606	0.65939	0.681556	0.603441	0.880007	0.686249
-11.3634	0.63161	1.03839	0.741758	0.943915	0.925723	1.03112	0.852182	0.868408	0.777467	0.80608	1.07766	0.913608	0.200347	0.329169	0.758669	0.445028	0.388525	0.767953	0.820642	1.22352	1.19493	0.737468	0.852647	0.662023	0.685749	0.607639	0.883993	0.691022
-11.3371	0.635781	1.04206	0.747728	0.948871	0.927833	1.03308	0.862432	0.872476	0.77911	0.807826	1.08159	0.916946	0.201826	0.332948	0.761902	0.446515	0.397959	0.782898	0.82626	1.23249	1.19782	0.739354	0.854688	0.664656	0.689941	0.611835	0.887978	0.695792
-11.3108	0.639951	1.04573	0.753695	0.953824	0.929944	1.03503	0.872665	0.876544	0.780754	0.809571	1.08553	0.920284	0.203305	0.33672	0.765132	0.448002	0.407386	0.797867	0.831871	1.24142	1.20071	0.741239	0.856729	0.667289	0.694132	0.616028	0.89196	0.700559
-11.2846	0.64412	1.04939	0.759659	0.958776	0.932054	1.03699	0.882879	0.880611	0.782397	0.811317	1.08946	0.923622	0.204784	0.340486	0.768357	0.449489	0.416807	0.812857	0.837475	1.25032	1.2036	0.743125	0.85877	0.669922	0.698322	0.62022	0.89594	0.705324
-11.2585	0.648288	1.05306	0.765621	0.963725	0.934165	1.03895	0.893074	0.884678	0.784041	0.813062	1.09339	0.92696	0.206263	0.344245	0.77158	0.450976	0.42622	0.827866	0.843073	1.25918	1.20648	0.74501	0.860811	0.672555	0.702512	0.624409	0.899918	0.710084
-11.2325	0.652455	1.05673	0.77158	0.968673	0.936276	1.0409	0.903252	0.888745	0.785684	0.814807	1.09732	0.930298	0.207742	0.347999	0.774798	0.452463	0.435626	0.842893	0.848664	1.268	1.20937	0.746896	0.862852	0.675189	0.706701	0.628596	0.903893	0.714842
-11.2066	0.656622	1.06039	0.777536	0.973619	0.938386	1.04286	0.91341	0.892811	0.787328	0.816553	1.10124	0.933635	0.209221	0.351746	0.778013	0.45395	0.445025	0.857934	0.854249	1.27677	1.21226	0.748781	0.864893	0.677822	0.710889	0.63278	0.907866	0.719595
-11.1807	0.660787	1.06406	0.783489	0.978563	0.940497	1.04482	0.923549	0.896877	0.788971	0.818298	1.10517	0.936973	0.210701	0.355486	0.781225	0.455437	0.454417	0.872988	0.859827	1.28551	1.21514	0.750667	0.866934	0.680455	0.715076	0.636963	0.911837	0.724345
-11.1549	0.664952	1.06772	0.789439	0.983505	0.942607	1.04677	0.933668	0.900943	0.790615	0.820044	1.10909	0.94031	0.21218	0.359221	0.784432	0.456924	0.463801	0.888052	0.865398	1.29421	1.21803	0.752552	0.868974	0.683088	0.719262	0.641143	0.915806	0.72909
-11.1292	0.669116	1.07139	0.795386	0.988445	0.944718	1.04873	0.943769	0.905008	0.792258	0.821789	1.11301	0.943647	0.213659	0.362948	0.787636	0.458411	0.473178	0.903125	0.870963	1.30287	1.22091	0.754438	0.871015	0.685721	0.723447	0.64532	0.919772	0.733832
-11.1035	0.673278	1.07505	0.80133	0.993383	0.946828	1.05069	0.953849	0.909073	0.793902	0.823534	1.11693	0.946984	0.215138	0.36667	0.790837	0.459898	0.482547	0.918204	0.87652	1.31148	1.2238	0.756323	0.873056	0.688354	0.727632	0.649495	0.923736	0.738568
-11.078	0.67744	1.07871	0.807271	0.998319	0.948939	1.05264	0.963909	0.913137	0.795545	0.82528	1.12085	0.950321	0.216617	0.370385	0.794034	0.461385	0.491909	0.933286	0.882071	1.32006	1.22668	0.758209	0.875097	0.690987	0.731815	0.653668	0.927697	0.7433
-11.0525	0.681601	1.08237	0.81321	1.00325	0.951049	1.0546	0.973949	0.917201	0.797189	0.827025	1.12477	0.953658	0.218096	0.374093	0.797226	0.462872	0.501263	0.948371	0.887614	1.32859	1.22957	0.760094	0.877138	0.69362	0.735998	0.657839	0.931656	0.748027
-11.0271	0.685761	1.08603	0.819145	1.00819	0.95316	1.05656	0.983968	0.921265	0.798832	0.828771	1.12868	0.956995	0.219575	0.377795	0.800416	0.464358	0.510609	0.963456	0.893151	1.33708	1.23245	0.76198	0.879179	0.696253	0.74018	0.662007	0.935613	0.752749
-11.0017	0.68992	1.08969	0.825077	1.01312	0.95527	1.05852	0.993967	0.925328	0.800476	0.830516	1.1326	0.960331	0.221054	0.381491	0.803601	0.465845	0.519947	0.978539	0.898681	1.34553	1.23533	0.763865	0.88122	0.698886	0.744361	0.666172	0.939567	0.757466
-10.9765	0.694079	1.09335	0.831006	1.01804	0.957381	1.06047	1.00394	0.929391	0.802119	0.832261	1.13651	0.963667	0.222534	0.38518	0.806783	0.467332	0.529277	0.993619	0.904204	1.35393	1.23821	0.765751	0.883261	0.701519	0.748541	0.670336	0.943518	0.762177
-10.9513	0.698236	1.09701	0.836932	1.02297	0.959491	1.06243	1.0139	0.933454	0.803762	0.834007	1.14042	0.967004	0.224013	0.388862	0.809961	0.468819	0.5386	1.00869	0.909719	1.36229	1.2411	0.767636	0.885302	0.704152	0.75272	0.674497	0.947467	0.766883
-10.9262	0.702392	1.10066	0.842854	1.02789	0.961602	1.06439	1.02383	0.937516	0.805406	0.835752	1.14433	0.97034	0.225492	0.392538	0.813135	0.470306	0.547914	1.02376	0.915228	1.37061	1.24398	0.769522	0.887343	0.706785	0.756899	0.678655	0.951414	0.771583
-10.9011	0.706547	1.10432	0.848774	1.03281	0.963712	1.06634	1.03375	0.941577	0.807049	0.837498	1.14823	0.973676	0.226971	0.396207	0.816306	0.471793	0.55722	1.03881	0.920729	1.37888	1.24686	0.771407	0.889384	0.709418	0.761076	0.682811	0.955358	0.776277
-10.8761	0.710702	1.10798	0.85469	1.03773	0.965823	1.0683	1.04364	0.945639	0.808693	0.839243	1.15214	0.977011	0.22845	0.399869	0.819472	0.47328	0.566518	1.05386	0.926223	1.38711	1.24974	0.773293	0.891425	0.712051	0.765252	0.686965	0.959299	0.780964
-10.8512	0.714855	1.11163	0.860603	1.04265	0.967933	1.07026	1.05351	0.9497	0.810336	0.840988	1.15604	0.980347	0.229929	0.403525	0.822635	0.474767	0.575807	1.06889	0.931709	1.39529	1.25262	0.775178	0.893466	0.714684	0.769428	0.691116	0.963237	0.785646
-10.8264	0.719008	1.11528	0.866513	1.04757	0.970044	1.07221	1.06335	0.95376	0.81198	0.842734	1.15994	0.983682	0.231408	0.407174	0.825794	0.476254	0.585088	1.0839	0.937188	1.40343	1.2555	0.777064	0.895507	0.717317	0.773603	0.695264	0.967173	0.790321
-10.8017	0.723159	1.11894	0.87242	1.05248	0.972154	1.07417	1.07317	0.95782	0.813623	0.844479	1.16384	0.987018	0.232888	0.410816	0.828949	0.477741	0.59436	1.0989	0.94266	1.41152	1.25838	0.778949	0.897547	0.71995	0.777776	0.69941	0.971106	0.794989
-10.777	0.72731	1.12259	0.878323	1.05739	0.974265	1.07613	1.08297	0.96188	0.815267	0.846225	1.16774	0.990353	0.234367	0.414451	0.8321	0.479228	0.603624	1.11388	0.948125	1.41956	1.26126	0.780835	0.899588	0.722583	0.781949	0.703554	0.975037	0.79965
-10.7523	0.731459	1.12624	0.884223	1.0623	0.976375	1.07808	1.09275	0.965939	0.81691	0.84797	1.17164	0.993688	0.235846	0.41808	0.835248	0.480715	0.612879	1.12883	0.953582	1.42756	1.26414	0.78272	0.901629	0.725217	0.786121	0.707695	0.978964	0.804304
-10.7278	0.735608	1.12989	0.89012	1.06721	0.978486	1.08004	1.1025	0.969998	0.818554	0.849715	1.17553	0.997023	0.237325	0.421702	0.838391	0.482202	0.622125	1.14377	0.959031	1.43551	1.26702	0.784606	0.90367	0.72785	0.790292	0.711834	0.982889	0.808951
-10.7033	0.739755	1.13354	0.896013	1.07211	0.980596	1.082	1.11223	0.974056	0.820197	0.851461	1.17942	1.00036	0.238804	0.425317	0.841531	0.483689	0.631362	1.15867	0.964473	1.44341	1.2699	0.786491	0.905711	0.730483	0.794462	0.71597	0.986811	0.813591
-10.6789	0.743902	1.13719	0.901903	1.07701	0.982707	1.08395	1.12193	0.978114	0.821841	0.853206	1.18331	1.00369	0.240283	0.428925	0.844666	0.485176	0.64059	1.17356	0.969907	1.45127	1.27277	0.788377	0.907752	0.733116	0.798631	0.720103	0.990731	0.818223
-10.6546	0.748047	1.14084	0.907789	1.08191	0.984817	1.08591	1.13161	0.982172	0.823484	0.854952	1.1872	1.00703	0.241762	0.432526	0.847798	0.486663	0.649809	1.18841	0.975334	1.45907	1.27565	0.790263	0.909793	0.735749	0.802799	0.724234	0.994647	0.822847
-10.6303	0.752192	1.14449	0.913672	1.08681	0.986928	1.08787	1.14126	0.986229	0.825128	0.856697	1.19109	1.01036	0.243242	0.43612	0.850926	0.48815	0.659019	1.20323	0.980752	1.46683	1.27853	0.792148	0.911834	0.738382	0.806966	0.728363	0.99856	0.827463
-10.6061	0.756336	1.14813	0.919552	1.09171	0.989038	1.08982	1.15089	0.990286	0.826771	0.858442	1.19497	1.01369	0.244721	0.439707	0.854049	0.489637	0.668219	1.21802	0.986163	1.47454	1.2814	0.794034	0.913875	0.741015	0.811133	0.732488	1.00247	0.832072
-10.5819	0.760478	1.15178	0.925428	1.0966	0.991149	1.09178	1.1605	0.994342	0.828415	0.860188	1.19886	1.01703	0.2462	0.443288	0.857169	0.491124	0.677411	1.23278	0.991567	1.4822	1.28428	0.795919	0.915916	0.743648	0.815298	0.736612	1.00638	0.836672
-10.5578	0.76462	1.15542	0.9313	1.10149	0.993259	1.09374	1.17007	0.998398	0.830058	0.861933	1.20274	1.02036	0.247679	0.446861	0.860285	0.492611	0.686592	1.2475	0.996962	1.48981	1.28715	0.797805	0.917957	0.746281	0.819462	0.740732	1.01028	0.841263
-10.5338	0.76876	1.15907	0.937169	1.10638	0.99537	1.0957	1.17962	1.00245	0.831702	0.863679	1.20662	1.0237	0.249158	0.450427	0.863396	0.494098	0.695764	1.26218	1.00235	1.49737	1.29003	0.79969	0.919998	0.748914	0.823626	0.74485	1.01418	0.845846
-10.5099	0.7729	1.16271	0.943034	1.11127	0.99748	1.09765	1.18915	1.00651	0.833345	0.865424	1.21049	1.02703	0.250637	0.453986	0.866504	0.495584	0.704926	1.27683	1.00773	1.50488	1.2929	0.801576	0.922039	0.751547	0.827788	0.748965	1.01808	0.85042
-10.486	0.777038	1.16635	0.948896	1.11615	0.999591	1.09961	1.19865	1.01056	0.834989	0.867169	1.21437	1.03036	0.252116	0.457538	0.869608	0.497071	0.714079	1.29143	1.0131	1.51233	1.29578	0.803461	0.92408	0.75418	0.831949	0.753078	1.02198	0.854986
-10.4622	0.781175	1.16999	0.954754	1.12103	1.0017	1.10157	1.20812	1.01462	0.836632	0.868915	1.21824	1.0337	0.253595	0.461083	0.872707	0.498558	0.723221	1.30599	1.01846	1.51974	1.29865	0.805347	0.92612	0.756813	0.83611	0.757188	1.02587	0.859542
-10.4385	0.785312	1.17363	0.960608	1.12591	1.00381	1.10352	1.21756	1.01867	0.838275	0.87066	1.22212	1.03703	0.255075	0.464621	0.875803	0.500045	0.732353	1.3205	1.02382	1.5271	1.30152	0.807232	0.928161	0.759446	0.840269	0.761295	1.02976	0.864089
-10.4148	0.789447	1.17727	0.966459	1.13079	1.00592	1.10548	1.22698	1.02272	0.839919	0.872406	1.22599	1.04036	0.256554	0.468151	0.878894	0.501532	0.741476	1.33497	1.02917	1.5344	1.3044	0.809118	0.930202	0.762079	0.844427	0.7654	1.03364	0.868626
-10.3912	0.793581	1.18091	0.972306	1.13566	1.00803	1.10744	1.23636	1.02678	0.841562	0.874151	1.22985	1.04369	0.258033	0.471674	0.881982	0.503019	0.750588	1.34939	1.0345	1.54165	1.30727	0.811003	0.932243	0.764712	0.848585	0.769502	1.03753	0.873154
-10.3676	0.797715	1.18455	0.978149	1.14053	1.01014	1.10939	1.24572	1.03083	0.843206	0.875896	1.23372	1.04703	0.259512	0.47519	0.885065	0.504506	0.759689	1.36375	1.03983	1.54885	1.31014	0.812889	0.934284	0.767345	0.852741	0.773601	1.04141	0.877671
-10.3441	0.801847	1.18819	0.983988	1.1454	1.01225	1.11135	1.25505	1.03488	0.844849	0.877642	1.23758	1.05036	0.260991	0.478699	0.888144	0.505993	0.76878	1.37807	1.04516	1.556	1.31301	0.814774	0.936325	0.769978	0.856897	0.777698	1.04528	0.882179
-10.3207	0.805978	1.19182	0.989823	1.15027	1.01436	1.11331	1.26435	1.03893	0.846493	0.879387	1.24145	1.05369	0.26247	0.482201	0.891219	0.50748	0.777861	1.39233	1.05047	1.56309	1.31588	0.81666	0.938366	0.772611	0.861051	0.781791	1.04916	0.886677
-10.2973	0.810108	1.19546	0.995655	1.15514	1.01647	1.11526	1.27363	1.04298	0.848136	0.881133	1.24531	1.05702	0.263949	0.485695	0.894289	0.508967	0.786931	1.40654	1.05578	1.57013	1.31875	0.818545	0.940407	0.775244	0.865204	0.785882	1.05303	0.891165
-10.274	0.814237	1.19909	1.00148	1.16	1.01859	1.11722	1.28287	1.04703	0.84978	0.882878	1.24916	1.06035	0.265429	0.489182	0.897356	0.510454	0.79599	1.42068	1.06107	1.57711	1.32162	0.820431	0.942448	0.777877	0.869356	0.789971	1.05689	0.895641
-10.2508	0.818364	1.20272	1.00731	1.16486	1.0207	1.11918	1.29208	1.05108	0.851423	0.884623	1.25302	1.06369	0.266908	0.492661	0.900418	0.511941	0.805038	1.43477	1.06636	1.58404	1.32449	0.822316	0.944489	0.78051	0.873508	0.794056	1.06075	0.900108
-10.2276	0.822491	1.20636	1.01313	1.16971	1.02281	1.12113	1.30126	1.05513	0.853067	0.886369	1.25687	1.06702	0.268387	0.496133	0.903476	0.513428	0.814075	1.4488	1.07164	1.59092	1.32736	0.824202	0.94653	0.783143	0.877658	0.798139	1.06461	0.904563
-10.2045	0.826617	1.20999	1.01894	1.17457	1.02492	1.12309	1.31041	1.05918	0.85471	0.888114	1.26073	1.07035	0.269866	0.499598	0.90653	0.514915	0.823101	1.46276	1.07691	1.59774	1.33023	0.826087	0.948571	0.785777	0.881807	0.802219	1.06847	0.909008
-10.1815	0.830741	1.21362	1.02475	1.17942	1.02703	1.12505	1.31953	1.06323	0.856354	0.88986	1.26458	1.07368	0.271345	0.503055	0.90958	0.516402	0.832115	1.47666	1.08217	1.60451	1.33309	0.827973	0.950612	0.78841	0.885955	0.806296	1.07232	0.913441
-10.1585	0.834865	1.21725	1.03056	1.18427	1.02914	1.127	1.32862	1.06728	0.857997	0.891605	1.26843	1.07701	0.272824	0.506505	0.912625	0.517889	0.841118	1.49049	1.08743	1.61122	1.33596	0.829858	0.952652	0.791043	0.890102	0.81037	1.07617	0.917863
-10.1355	0.838987	1.22088	1.03636	1.18912	1.03125	1.12896	1.33768	1.07133	0.859641	0.89335	1.27227	1.08034	0.274303	0.509947	0.915666	0.519376	0.85011	1.50425	1.09267	1.61787	1.33883	0.831744	0.954693	0.793676	0.894248	0.814441	1.08001	0.922273
-10.1127	0.843108	1.2245	1.04216	1.19396	1.03336	1.13092	1.3467	1.07537	0.861284	0.895096	1.27612	1.08367	0.275783	0.513382	0.918703	0.520863	0.859089	1.51794	1.09791	1.62447	1.34169	0.833629	0.956734	0.796309	0.898393	0.81851	1.08385	0.926672
-10.0899	0.847228	1.22813	1.04796	1.1988	1.03547	1.13287	1.35569	1.07942	0.862928	0.896841	1.27996	1.087	0.277262	0.516809	0.921735	0.52235	0.868057	1.53156	1.10313	1.63102	1.34456	0.835515	0.958775	0.798942	0.902537	0.822575	1.08769	0.931059
-10.0671	0.851347	1.23176	1.05375	1.20364	1.03758	1.13483	1.36465	1.08347	0.864571	0.898587	1.2838	1.09033	0.278741	0.520228	0.924763	0.523837	0.877013	1.5451	1.10835	1.6375	1.34743	0.8374	0.960816	0.801575	0.90668	0.826638	1.09153	0.935434
-10.0444	0.855465	1.23538	1.05954	1.20847	1.03969	1.13679	1.37358	1.08751	0.866215	0.900332	1.28764	1.09366	0.28022	0.52364	0.927787	0.525324	0.885958	1.55857	1.11356	1.64393	1.35029	0.839286	0.962857	0.804208	0.910821	0.830698	1.09536	0.939796
-10.0218	0.859581	1.239	1.06532	1.21331	1.0418	1.13875	1.38247	1.09156	0.867858	0.902077	1.29147	1.09699	0.281699	0.527044	0.930807	0.526811	0.894889	1.57196	1.11876	1.6503	1.35315	0.841172	0.964898	0.806841	0.914962	0.834755	1.09918	0.944147
-9.99922	0.863697	1.24263	1.0711	1.21814	1.04391	1.1407	1.39133	1.0956	0.869502	0.903823	1.2953	1.10032	0.283178	0.530441	0.933822	0.528297	0.903809	1.58527	1.12395	1.65662	1.35602	0.843057	0.966939	0.809474	0.919101	0.838809	1.103	0.948484
-9.9767	0.867811	1.24625	1.07687	1.22297	1.04602	1.14266	1.40015	1.09965	0.871145	0.905568	1.29914	1.10365	0.284657	0.53383	0.936832	0.529784	0.912716	1.59849	1.12913	1.66288	1.35888	0.844943	0.96898	0.812107	0.92324	0.84286	1.10682	0.95281
-9.95425	0.871924	1.24987	1.08264	1.22779	1.04813	1.14462	1.40894	1.10369	0.872788	0.907314	1.30297	1.10698	0.286136	0.537211	0.939838	0.531271	0.92161	1.61164	1.1343	1.66908	1.36174	0.846828	0.971021	0.81474	0.927377	0.846908	1.11064	0.957122
-9.93185	0.876036	1.25349	1.08841	1.23261	1.05024	1.14657	1.4177	1.10773	0.874432	0.909059	1.30679	1.11031	0.287616	0.540584	0.94284	0.532758	0.930492	1.62469	1.13947	1.67522	1.36461	0.848714	0.973062	0.817373	0.931513	0.850953	1.11445	0.961421
-9.90951	0.880147	1.25711	1.09417	1.23743	1.05235	1.14853	1.42642	1.11178	0.876075	0.910804	1.31062	1.11364	0.289095	0.54395	0.945838	0.534245	0.939361	1.63766	1.14462	1.68131	1.36747	0.850599	0.975103	0.820006	0.935648	0.854995	1.11826	0.965707
-9.88722	0.884257	1.26072	1.09992	1.24225	1.05446	1.15049	1.4351	1.11582	0.877719	0.91255	1.31444	1.11697	0.290574	0.547308	0.948831	0.535732	0.948217	1.65054	1.14976	1.68733	1.37033	0.852485	0.977144	0.822639	0.939782	0.859035	1.12206	0.969979
-9.865	0.888365	1.26434	1.10568	1.24706	1.05657	1.15244	1.44375	1.11986	0.879362	0.914295	1.31826	1.1203	0.292053	0.550658	0.951819	0.537219	0.957059	1.66333	1.1549	1.6933	1.37319	0.85437	0.979185	0.825272	0.943915	0.863071	1.12586	0.974238
-9.84283	0.892472	1.26796	1.11142	1.25187	1.05868	1.1544	1.45236	1.1239	0.881006	0.916041	1.32208	1.12363	0.293532	0.554	0.954803	0.538706	0.965889	1.67602	1.16002	1.69921	1.37605	0.856256	0.981225	0.827905	0.948047	0.867104	1.12965	0.978484
-9.82072	0.896578	1.27157	1.11716	1.25668	1.0608	1.15636	1.46093	1.12794	0.882649	0.917786	1.3259	1.12696	0.295011	0.557334	0.957783	0.540193	0.974705	1.68862	1.16514	1.70506	1.37891	0.858141	0.983266	0.830538	0.952177	0.871134	1.13344	0.982715
-9.79866	0.900683	1.27519	1.1229	1.26149	1.06291	1.15831	1.46947	1.13198	0.884293	0.919531	1.32971	1.13028	0.29649	0.56066	0.960758	0.54168	0.983507	1.70112	1.17024	1.71085	1.38177	0.860027	0.985307	0.833171	0.956307	0.875161	1.13723	0.986932
-9.77666	0.904787	1.2788	1.12864	1.26629	1.06502	1.16027	1.47796	1.13602	0.885936	0.921277	1.33352	1.13361	0.29797	0.563978	0.963728	0.543167	0.992296	1.71352	1.17534	1.71659	1.38463	0.861912	0.987348	0.835804	0.960435	0.879185	1.14101	0.991135
-9.75471	0.908889	1.28241	1.13436	1.27109	1.06713	1.16223	1.48642	1.14006	0.88758	0.923022	1.33733	1.13694	0.299449	0.567289	0.966694	0.544654	1.00107	1.72582	1.18042	1.72226	1.38749	0.863798	0.989389	0.838437	0.964562	0.883206	1.14479	0.995324
-9.73282	0.912991	1.28602	1.14009	1.27588	1.06924	1.16418	1.49484	1.1441	0.889223	0.924768	1.34114	1.14027	0.300928	0.570591	0.969655	0.546141	1.00983	1.73802	1.1855	1.72787	1.39034	0.865683	0.99143	0.84107	0.968688	0.887223	1.14856	0.999499
-9.71099	0.91709	1.28963	1.14581	1.28068	1.07135	1.16614	1.50323	1.14814	0.890867	0.926513	1.34495	1.1436	0.302407	0.573886	0.972612	0.547628	1.01858	1.75012	1.19057	1.73343	1.3932	0.867569	0.993471	0.843703	0.972812	0.891238	1.15233	1.00366
-9.68921	0.921189	1.29324	1.15152	1.28547	1.07346	1.1681	1.51157	1.15218	0.89251	0.928258	1.34875	1.14692	0.303886	0.577172	0.975564	0.549115	1.02731	1.7621	1.19562	1.73893	1.39606	0.869454	0.995512	0.846336	0.976936	0.89525	1.1561	1.0078
-9.66748	0.925287	1.29684	1.15723	1.29025	1.07557	1.17005	1.51987	1.15621	0.894154	0.930004	1.35255	1.15025	0.305365	0.58045	0.978512	0.550602	1.03603	1.77398	1.20067	1.74436	1.39891	0.87134	0.997553	0.848969	0.981058	0.899258	1.15986	1.01193
-9.64581	0.929383	1.30045	1.16294	1.29504	1.07768	1.17201	1.52814	1.16025	0.895797	0.931749	1.35635	1.15358	0.306844	0.58372	0.981455	0.552089	1.04473	1.78575	1.2057	1.74974	1.40177	0.873225	0.999594	0.851603	0.985179	0.903263	1.16361	1.01605
-9.62419	0.933478	1.30406	1.16864	1.29982	1.07979	1.17397	1.53636	1.16429	0.897441	0.933495	1.36014	1.1569	0.308324	0.586982	0.984393	0.553576	1.05342	1.79741	1.21073	1.75506	1.40462	0.875111	1.00163	0.854236	0.989299	0.907265	1.16736	1.02015
-9.60263	0.937572	1.30766	1.17433	1.30459	1.0819	1.17592	1.54454	1.16832	0.899084	0.93524	1.36394	1.16023	0.309803	0.590236	0.987327	0.555063	1.06209	1.80895	1.21575	1.76031	1.40748	0.876996	1.00368	0.856869	0.993418	0.911264	1.17111	1.02423
-9.58111	0.941664	1.31126	1.18002	1.30937	1.08401	1.17788	1.55269	1.17236	0.900728	0.936986	1.36773	1.16356	0.311282	0.593482	0.990256	0.55655	1.07075	1.82038	1.22075	1.76551	1.41033	0.878882	1.00572	0.859502	0.997536	0.91526	1.17485	1.0283
-9.55966	0.945755	1.31486	1.1857	1.31414	1.08612	1.17984	1.56079	1.17639	0.902371	0.938731	1.37152	1.16688	0.312761	0.596719	0.99318	0.558037	1.07939	1.83169	1.22575	1.77065	1.41319	0.880767	1.00776	0.862135	1.00165	0.919252	1.17859	1.03235
-9.53825	0.949845	1.31847	1.19138	1.31891	1.08823	1.1818	1.56884	1.18043	0.904014	0.940476	1.3753	1.17021	0.31424	0.599948	0.9961	0.559524	1.08802	1.84289	1.23073	1.77573	1.41604	0.882653	1.0098	0.864768	1.00577	0.923241	1.18233	1.03639
-9.5169	0.953934	1.32207	1.19706	1.32367	1.09034	1.18375	1.57686	1.18446	0.905658	0.942222	1.37909	1.17353	0.315719	0.603169	0.999014	0.56101	1.09663	1.85396	1.23571	1.78074	1.41889	0.884538	1.01184	0.867401	1.00988	0.927227	1.18605	1.04041
-9.4956	0.958021	1.32566	1.20273	1.32844	1.09245	1.18571	1.58483	1.18849	0.907301	0.943967	1.38287	1.17686	0.317198	0.606382	1.00192	0.562497	1.10523	1.86491	1.24067	1.7857	1.42174	0.886424	1.01388	0.870034	1.01399	0.93121	1.18978	1.04441
-9.47435	0.962107	1.32926	1.20839	1.33319	1.09456	1.18767	1.59276	1.19252	0.908945	0.945713	1.38665	1.18019	0.318677	0.609587	1.00483	0.563984	1.11381	1.87574	1.24562	1.7906	1.42459	0.888309	1.01592	0.872667	1.0181	0.935189	1.1935	1.0484
-9.45316	0.966192	1.33286	1.21405	1.33795	1.09667	1.18962	1.60065	1.19656	0.910588	0.947458	1.39043	1.18351	0.320157	0.612783	1.00773	0.565471	1.12237	1.88645	1.25057	1.79544	1.42744	0.890195	1.01796	0.8753	1.02221	0.939165	1.19721	1.05237
-9.43201	0.970275	1.33645	1.2197	1.3427	1.09878	1.19158	1.60849	1.20059	0.912232	0.949203	1.3942	1.18684	0.321636	0.61597	1.01063	0.566958	1.13092	1.89702	1.2555	1.80022	1.43029	0.89208	1.02	0.877933	1.02632	0.943138	1.20092	1.05633
-9.41092	0.974357	1.34005	1.22535	1.34745	1.10089	1.19354	1.61629	1.20462	0.913875	0.950949	1.39797	1.19016	0.323115	0.61915	1.01352	0.568445	1.13945	1.90747	1.26042	1.80494	1.43314	0.893966	1.02204	0.880566	1.03043	0.947107	1.20462	1.06027
-9.38988	0.978438	1.34364	1.23099	1.35219	1.10301	1.19549	1.62404	1.20865	0.915519	0.952694	1.40174	1.19349	0.324594	0.62232	1.0164	0.569932	1.14796	1.91779	1.26533	1.8096	1.43599	0.895852	1.02408	0.883199	1.03454	0.951073	1.20832	1.06419
-9.36889	0.982517	1.34723	1.23663	1.35694	1.10512	1.19745	1.63175	1.21268	0.917162	0.95444	1.40551	1.19681	0.326073	0.625483	1.01928	0.571419	1.15646	1.92798	1.27023	1.8142	1.43884	0.897737	1.02613	0.885832	1.03864	0.955036	1.21202	1.0681
-9.34795	0.986595	1.35082	1.24226	1.36167	1.10723	1.19941	1.63941	1.21671	0.918806	0.956185	1.40928	1.20013	0.327552	0.628637	1.02216	0.572906	1.16494	1.93804	1.27512	1.81874	1.44169	0.899623	1.02817	0.888465	1.04275	0.958995	1.21571	1.07198
-9.32706	0.990672	1.35441	1.24789	1.36641	1.10934	1.20136	1.64703	1.22073	0.920449	0.95793	1.41304	1.20346	0.329031	0.631782	1.02503	0.574393	1.17341	1.94797	1.27999	1.82322	1.44454	0.901508	1.03021	0.891098	1.04685	0.962951	1.21939	1.07586
-9.30622	0.994747	1.358	1.25351	1.37114	1.11145	1.20332	1.6546	1.22476	0.922093	0.959676	1.4168	1.20678	0.330511	0.634919	1.0279	0.57588	1.18185	1.95776	1.28486	1.82764	1.44738	0.903394	1.03225	0.893731	1.05095	0.966904	1.22307	1.07971
-9.28543	0.998821	1.36159	1.25912	1.37587	1.11356	1.20528	1.66213	1.22879	0.923736	0.961421	1.42056	1.21011	0.33199	0.638048	1.03076	0.577367	1.19028	1.96741	1.28972	1.83201	1.45023	0.905279	1.03429	0.896364	1.05505	0.970853	1.22675	1.08355
-9.26469	1.00289	1.36517	1.26473	1.38059	1.11567	1.20723	1.6696	1.23281	0.92538	0.963167	1.42431	1.21343	0.333469	0.641168	1.03362	0.578854	1.19869	1.97693	1.29456	1.83631	1.45307	0.907165	1.03633	0.898997	1.05915	0.974798	1.23042	1.08737
-9.244	1.00696	1.36876	1.27034	1.38531	1.11778	1.20919	1.67704	1.23684	0.927023	0.964912	1.42807	1.21675	0.334948	0.644279	1.03647	0.580341	1.20708	1.98631	1.29939	1.84056	1.45592	0.90905	1.03837	0.90163	1.06325	0.978741	1.23408	1.09117
-9.22335	1.01103	1.37234	1.27593	1.39003	1.11989	1.21115	1.68442	1.24087	0.928667	0.966657	1.43182	1.22007	0.336427	0.647382	1.03932	0.581828	1.21546	1.99555	1.30421	1.84474	1.45876	0.910936	1.04041	0.904263	1.06734	0.982679	1.23774	1.09495
-9.20276	1.0151	1.37592	1.28153	1.39475	1.122	1.2131	1.69175	1.24489	0.93031	0.968403	1.43556	1.2234	0.337906	0.650476	1.04216	0.583315	1.22381	2.00466	1.30902	1.84887	1.46161	0.912821	1.04245	0.906896	1.07144	0.986614	1.24139	1.09872
-9.18222	1.01917	1.3795	1.28711	1.39946	1.12411	1.21506	1.69904	1.24891	0.931953	0.970148	1.43931	1.22672	0.339385	0.653561	1.045	0.584802	1.23215	2.01362	1.31382	1.85294	1.46445	0.914707	1.04449	0.909529	1.07553	0.990546	1.24504	1.10247
-9.16172	1.02324	1.38308	1.29269	1.40416	1.12622	1.21702	1.70628	1.25294	0.933597	0.971894	1.44305	1.23004	0.340865	0.656638	1.04783	0.586289	1.24047	2.02244	1.31861	1.85696	1.46729	0.916592	1.04654	0.912162	1.07962	0.994474	1.24868	1.1062
-9.14127	1.0273	1.38666	1.29827	1.40887	1.12833	1.21898	1.71347	1.25696	0.93524	0.973639	1.44679	1.23336	0.342344	0.659706	1.05066	0.587776	1.24877	2.03112	1.32339	1.86091	1.47014	0.918478	1.04858	0.914795	1.08371	0.998399	1.25232	1.10991
-9.12088	1.03136	1.39024	1.30383	1.41357	1.13044	1.22093	1.72061	1.26098	0.936884	0.975384	1.45053	1.23669	0.343823	0.662765	1.05348	0.589263	1.25705	2.03966	1.32815	1.86481	1.47298	0.920363	1.05062	0.917428	1.0878	1.00232	1.25595	1.11361
-9.10052	1.03542	1.39381	1.3094	1.41826	1.13255	1.22289	1.72769	1.265	0.938527	0.97713	1.45426	1.24001	0.345302	0.665816	1.05629	0.59075	1.26531	2.04806	1.3329	1.86865	1.47582	0.922249	1.05266	0.920061	1.09189	1.00624	1.25958	1.11729
-9.08022	1.03948	1.39739	1.31495	1.42295	1.13466	1.22485	1.73473	1.26903	0.940171	0.978875	1.45799	1.24333	0.346781	0.668858	1.05911	0.592236	1.27355	2.05631	1.33764	1.87243	1.47866	0.924134	1.0547	0.922694	1.09598	1.01015	1.2632	1.12094
-9.05996	1.04354	1.40096	1.3205	1.42764	1.13677	1.2268	1.74172	1.27305	0.941814	0.980621	1.46172	1.24665	0.34826	0.67189	1.06191	0.593723	1.28177	2.06441	1.34237	1.87616	1.4815	0.92602	1.05674	0.925327	1.10006	1.01406	1.26682	1.12459
-9.03975	1.0476	1.40453	1.32605	1.43233	1.13888	1.22876	1.74866	1.27707	0.943458	0.982366	1.46545	1.24997	0.349739	0.674915	1.06472	0.59521	1.28998	2.07238	1.34709	1.87983	1.48434	0.927905	1.05878	0.92796	1.10414	1.01797	1.27043	1.12821
-9.01959	1.05166	1.40811	1.33158	1.43701	1.14099	1.23072	1.75555	1.28108	0.945101	0.984111	1.46917	1.25329	0.351218	0.67793	1.06751	0.596697	1.29816	2.0802	1.35179	1.88344	1.48717	0.929791	1.06082	0.930593	1.10823	1.02187	1.27403	1.13182
-8.99947	1.05571	1.41168	1.33711	1.44168	1.14311	1.23267	1.76239	1.2851	0.946745	0.985857	1.47289	1.25661	0.352698	0.680936	1.0703	0.598184	1.30632	2.08787	1.35649	1.887	1.49001	0.931676	1.06286	0.933226	1.11231	1.02577	1.27763	1.1354
-8.97941	1.05976	1.41524	1.34264	1.44636	1.14522	1.23463	1.76917	1.28912	0.948388	0.987602	1.47661	1.25993	0.354177	0.683934	1.07309	0.599671	1.31446	2.0954	1.36117	1.8905	1.49285	0.933562	1.0649	0.935859	1.11639	1.02967	1.28122	1.13897
-8.95938	1.06381	1.41881	1.34816	1.45102	1.14733	1.23659	1.7759	1.29314	0.950032	0.989348	1.48033	1.26325	0.355656	0.686922	1.07587	0.601158	1.32258	2.10279	1.36584	1.89395	1.49569	0.935447	1.06694	0.938493	1.12046	1.03356	1.28481	1.14253
-8.93941	1.06786	1.42238	1.35367	1.45569	1.14944	1.23854	1.78258	1.29715	0.951675	0.991093	1.48404	1.26658	0.357135	0.689902	1.07865	0.602645	1.33068	2.11003	1.37049	1.89734	1.49852	0.937333	1.06899	0.941126	1.12454	1.03745	1.28839	1.14606
-8.91947	1.07191	1.42594	1.35918	1.46035	1.15155	1.2405	1.78921	1.30117	0.953319	0.992838	1.48775	1.26989	0.358614	0.692872	1.08142	0.604132	1.33876	2.11712	1.37514	1.90068	1.50136	0.939218	1.07103	0.943759	1.12862	1.04133	1.29197	1.14957
-8.89959	1.07596	1.4295	1.36467	1.46501	1.15366	1.24246	1.79578	1.30519	0.954962	0.994584	1.49146	1.27321	0.360093	0.695834	1.08418	0.605619	1.34682	2.12407	1.37977	1.90397	1.50419	0.941104	1.07307	0.946392	1.13269	1.04521	1.29554	1.15307
-8.87975	1.08	1.43307	1.37017	1.46966	1.15577	1.24441	1.8023	1.3092	0.956606	0.996329	1.49516	1.27653	0.361572	0.698787	1.08694	0.607106	1.35485	2.13088	1.38439	1.9072	1.50703	0.942989	1.07511	0.949025	1.13676	1.04909	1.2991	1.15655
-8.85995	1.08405	1.43663	1.37565	1.47431	1.15788	1.24637	1.80877	1.31321	0.958249	0.998075	1.49886	1.27985	0.363052	0.70173	1.0897	0.608593	1.36286	2.13755	1.389	1.91037	1.50986	0.944875	1.07715	0.951658	1.14083	1.05296	1.30266	1.16001
-8.8402	1.08809	1.44019	1.38113	1.47895	1.15999	1.24833	1.81519	1.31723	0.959892	0.99982	1.50256	1.28317	0.364531	0.704665	1.09245	0.61008	1.37086	2.14407	1.39359	1.91349	1.51269	0.946761	1.07919	0.954291	1.1449	1.05683	1.30621	1.16346
-8.8205	1.09213	1.44374	1.3866	1.4836	1.1621	1.25028	1.82155	1.32124	0.961536	1.00157	1.50626	1.28649	0.36601	0.70759	1.09519	0.611567	1.37882	2.15045	1.39817	1.91657	1.51553	0.948646	1.08123	0.956924	1.14897	1.0607	1.30976	1.16688
-8.80084	1.09617	1.4473	1.39207	1.48823	1.16421	1.25224	1.82785	1.32525	0.963179	1.00331	1.50995	1.28981	0.367489	0.710507	1.09793	0.613054	1.38677	2.15669	1.40274	1.91958	1.51836	0.950532	1.08327	0.959557	1.15304	1.06456	1.3133	1.17029
-8.78122	1.1002	1.45085	1.39753	1.49286	1.16632	1.2542	1.8341	1.32926	0.964823	1.00506	1.51364	1.29313	0.368968	0.713414	1.10067	0.614541	1.39469	2.16278	1.4073	1.92255	1.52119	0.952417	1.08531	0.96219	1.1571	1.06842	1.31683	1.17368
-8.76165	1.10424	1.45441	1.40298	1.49749	1.16843	1.25615	1.8403	1.33327	0.966466	1.0068	1.51733	1.29645	0.370447	0.716312	1.1034	0.616028	1.40259	2.16874	1.41184	1.92546	1.52402	0.954303	1.08735	0.964823	1.16116	1.07227	1.32036	1.17705
-8.74212	1.10827	1.45796	1.40842	1.50212	1.17054	1.25811	1.84644	1.33728	0.96811	1.00855	1.52102	1.29976	0.371926	0.719201	1.10612	0.617515	1.41047	2.17456	1.41637	1.92833	1.52685	0.956188	1.08939	0.967456	1.16523	1.07612	1.32388	1.18041
-8.72264	1.11231	1.46151	1.41386	1.50674	1.17265	1.26007	1.85253	1.34129	0.969753	1.01029	1.5247	1.30308	0.373406	0.722081	1.10884	0.619002	1.41833	2.18024	1.42089	1.93114	1.52968	0.958074	1.09144	0.970089	1.16929	1.07997	1.3274	1.18375
-8.7032	1.11634	1.46506	1.41929	1.51135	1.17476	1.26203	1.85856	1.3453	0.971397	1.01204	1.52838	1.3064	0.374885	0.724951	1.11155	0.620489	1.42616	2.18578	1.4254	1.9339	1.53251	0.959959	1.09348	0.972722	1.17334	1.08381	1.33091	1.18707
-8.6838	1.12037	1.46861	1.42471	1.51596	1.17687	1.26398	1.86454	1.34931	0.97304	1.01378	1.53205	1.30972	0.376364	0.727812	1.11426	0.621976	1.43396	2.19118	1.42989	1.93662	1.53533	0.961845	1.09552	0.975355	1.1774	1.08765	1.33441	1.19037
-8.66445	1.1244	1.47216	1.43013	1.52057	1.17898	1.26594	1.87046	1.35331	0.974684	1.01553	1.53573	1.31303	0.377843	0.730664	1.11696	0.623463	1.44174	2.19645	1.43437	1.93928	1.53816	0.96373	1.09756	0.977988	1.18146	1.09148	1.33791	1.19365
-8.64513	1.12842	1.4757	1.43554	1.52517	1.18109	1.2679	1.87632	1.35732	0.976327	1.01727	1.5394	1.31635	0.379322	0.733507	1.11966	0.624949	1.4495	2.20159	1.43883	1.9419	1.54099	0.965616	1.0996	0.980621	1.18551	1.09531	1.3414	1.19692
-8.62587	1.13245	1.47925	1.44094	1.52977	1.1832	1.26985	1.88213	1.36133	0.977971	1.01902	1.54306	1.31967	0.380801	0.736341	1.12235	0.626436	1.45723	2.2066	1.44329	1.94446	1.54381	0.967501	1.10164	0.983254	1.18956	1.09914	1.34489	1.20017
-8.60664	1.13647	1.48279	1.44633	1.53436	1.18532	1.27181	1.88788	1.36533	0.979614	1.02076	1.54673	1.32298	0.38228	0.739165	1.12503	0.627923	1.46494	2.21147	1.44773	1.94698	1.54664	0.969387	1.10368	0.985887	1.19362	1.10296	1.34836	1.20341
-8.58746	1.14049	1.48633	1.45172	1.53895	1.18743	1.27377	1.89357	1.36934	0.981258	1.02251	1.55039	1.3263	0.383759	0.74198	1.12771	0.62941	1.47263	2.21622	1.45215	1.94945	1.54946	0.971272	1.10572	0.98852	1.19766	1.10678	1.35184	1.20662
-8.56832	1.14451	1.48987	1.4571	1.54354	1.18954	1.27572	1.89921	1.37334	0.982901	1.02426	1.55405	1.32961	0.385239	0.744785	1.13039	0.630897	1.48028	2.22083	1.45657	1.95188	1.55229	0.973158	1.10776	0.991153	1.20171	1.11059	1.3553	1.20982
-8.54922	1.14853	1.49341	1.46247	1.54812	1.19165	1.27768	1.90479	1.37734	0.984544	1.026	1.5577	1.33293	0.386718	0.747581	1.13306	0.632384	1.48792	2.22532	1.46096	1.95426	1.55511	0.975043	1.1098	0.993786	1.20576	1.1144	1.35876	1.21301
-8.53016	1.15254	1.49694	1.46783	1.55269	1.19376	1.27964	1.91032	1.38134	0.986188	1.02775	1.56136	1.33624	0.388197	0.750368	1.13572	0.633871	1.49552	2.22969	1.46535	1.95659	1.55793	0.976929	1.11184	0.996419	1.2098	1.11821	1.36222	1.21617
-8.51115	1.15656	1.50048	1.47319	1.55726	1.19587	1.28159	1.91578	1.38534	0.987831	1.02949	1.565	1.33956	0.389676	0.753145	1.13838	0.635358	1.5031	2.23393	1.46972	1.95888	1.56075	0.978814	1.11389	0.999052	1.21385	1.12201	1.36566	1.21933
-8.49217	1.16057	1.50401	1.47854	1.56183	1.19798	1.28355	1.92119	1.38935	0.989475	1.03124	1.56865	1.34287	0.391155	0.755913	1.14103	0.636845	1.51066	2.23806	1.47408	1.96112	1.56357	0.9807	1.11593	1.00169	1.21789	1.12581	1.3691	1.22246
-8.47324	1.16458	1.50754	1.48388	1.56639	1.20009	1.28551	1.92655	1.39335	0.991118	1.03298	1.57229	1.34619	0.392634	0.758671	1.14368	0.638332	1.51818	2.24206	1.47842	1.96332	1.5664	0.982585	1.11797	1.00432	1.22193	1.1296	1.37254	1.22558
-8.45435	1.16859	1.51107	1.48921	1.57095	1.2022	1.28746	1.93184	1.39734	0.992762	1.03473	1.57593	1.3495	0.394113	0.76142	1.14632	0.639819	1.52568	2.24594	1.48276	1.96547	1.56922	0.984471	1.12001	1.00695	1.22597	1.13339	1.37597	1.22868
-8.4355	1.1726	1.5146	1.49454	1.5755	1.20431	1.28942	1.93708	1.40134	0.994405	1.03647	1.57957	1.35282	0.395593	0.76416	1.14896	0.641306	1.53316	2.24971	1.48707	1.96758	1.57203	0.986356	1.12205	1.00958	1.23	1.13718	1.37939	1.23177
-8.41669	1.17661	1.51813	1.49985	1.58005	1.20642	1.29138	1.94226	1.40534	0.996049	1.03822	1.5832	1.35613	0.397072	0.76689	1.15159	0.642793	1.5406	2.25337	1.49138	1.96965	1.57485	0.988242	1.12409	1.01222	1.23404	1.14096	1.3828	1.23484
-8.39792	1.18061	1.52166	1.50516	1.58459	1.20853	1.29333	1.94738	1.40934	0.997692	1.03996	1.58683	1.35944	0.398551	0.76961	1.15421	0.64428	1.54802	2.25691	1.49566	1.97167	1.57767	0.990127	1.12613	1.01485	1.23807	1.14474	1.38621	1.23789
-8.3792	1.18461	1.52518	1.51046	1.58913	1.21064	1.29529	1.95245	1.41333	0.999336	1.04171	1.59046	1.36276	0.40003	0.772321	1.15683	0.645767	1.55541	2.26035	1.49994	1.97366	1.58049	0.992013	1.12817	1.01748	1.2421	1.14851	1.38961	1.24093
-8.36051	1.18862	1.5287	1.51575	1.59366	1.21275	1.29725	1.95746	1.41733	1.00098	1.04345	1.59408	1.36607	0.401509	0.775022	1.15944	0.647254	1.56277	2.26367	1.5042	1.9756	1.5833	0.993898	1.13021	1.02012	1.24613	1.15228	1.39301	1.24396
-8.34186	1.19261	1.53223	1.52104	1.59819	1.21486	1.2992	1.96241	1.42132	1.00262	1.0452	1.59771	1.36938	0.402988	0.777714	1.16205	0.648741	1.57011	2.26689	1.50845	1.9775	1.58612	0.995784	1.13225	1.02275	1.25016	1.15604	1.3964	1.24697
-8.32325	1.19661	1.53575	1.52631	1.60271	1.21697	1.30116	1.9673	1.42532	1.00427	1.04695	1.60132	1.37269	0.404467	0.780396	1.16465	0.650228	1.57741	2.27001	1.51268	1.97937	1.58893	0.99767	1.1343	1.02538	1.25419	1.1598	1.39978	1.24996
-8.30469	1.20061	1.53926	1.53158	1.60723	1.21908	1.30312	1.97214	1.42931	1.00591	1.04869	1.60494	1.37601	0.405947	0.783069	1.16725	0.651715	1.58469	2.27303	1.5169	1.98119	1.59175	0.999555	1.13634	1.02802	1.25821	1.16356	1.40316	1.25294
-8.28616	1.2046	1.54278	1.53684	1.61174	1.22119	1.30508	1.97691	1.4333	1.00755	1.05044	1.60855	1.37932	0.407426	0.785732	1.16984	0.653202	1.59194	2.27594	1.5211	1.98297	1.59456	1.00144	1.13838	1.03065	1.26223	1.16731	1.40653	1.25591
-8.26767	1.20859	1.5463	1.54209	1.61625	1.2233	1.30703	1.98163	1.43729	1.0092	1.05218	1.61216	1.38263	0.408905	0.788385	1.17243	0.654689	1.59916	2.27876	1.52529	1.98472	1.59737	1.00333	1.14042	1.03328	1.26625	1.17106	1.40989	1.25886
-8.24922	1.21258	1.54981	1.54733	1.62075	1.22541	1.30899	1.9863	1.44128	1.01084	1.05393	1.61576	1.38594	0.410384	0.791029	1.17501	0.656176	1.60635	2.28148	1.52946	1.98642	1.60019	1.00521	1.14246	1.03591	1.27027	1.1748	1.41324	1.2618
-8.23081	1.21657	1.55332	1.55257	1.62525	1.22753	1.31095	1.9909	1.44527	1.01248	1.05567	1.61936	1.38925	0.411863	0.793663	1.17758	0.657662	1.6135	2.28411	1.53363	1.98809	1.603	1.0071	1.1445	1.03855	1.27429	1.17854	1.41659	1.26472
-8.21244	1.22056	1.55683	1.55779	1.62974	1.22964	1.3129	1.99545	1.44926	1.01413	1.05742	1.62296	1.39256	0.413342	0.796287	1.18015	0.659149	1.62063	2.28665	1.53777	1.98973	1.60581	1.00898	1.14654	1.04118	1.27831	1.18227	1.41994	1.26763
-8.1941	1.22454	1.56034	1.56301	1.63423	1.23175	1.31486	1.99994	1.45325	1.01577	1.05916	1.62655	1.39587	0.414821	0.798901	1.18271	0.660636	1.62773	2.2891	1.5419	1.99132	1.60862	1.01087	1.14858	1.04381	1.28232	1.186	1.42327	1.27052
-8.17581	1.22853	1.56385	1.56821	1.63871	1.23386	1.31682	2.00437	1.45724	1.01741	1.06091	1.63015	1.39919	0.4163	0.801506	1.18527	0.662123	1.6348	2.29147	1.54602	1.99288	1.61143	1.01275	1.15062	1.04645	1.28633	1.18972	1.4266	1.27341
-8.15755	1.23251	1.56735	1.57341	1.64319	1.23597	1.31877	2.00875	1.46122	1.01906	1.06265	1.63373	1.4025	0.41778	0.804101	1.18782	0.66361	1.64184	2.29375	1.55012	1.99441	1.61424	1.01464	1.15266	1.04908	1.29034	1.19344	1.42993	1.27627
-8.13934	1.23649	1.57085	1.5786	1.64766	1.23808	1.32073	2.01306	1.46521	1.0207	1.0644	1.63732	1.40581	0.419259	0.806687	1.19036	0.665097	1.64884	2.29594	1.55421	1.9959	1.61704	1.01652	1.1547	1.05171	1.29435	1.19716	1.43324	1.27913
-8.12116	1.24046	1.57436	1.58378	1.65213	1.24019	1.32269	2.01733	1.46919	1.02234	1.06615	1.6409	1.40911	0.420738	0.809262	1.1929	0.666584	1.65581	2.29806	1.55828	1.99736	1.61985	1.01841	1.15675	1.05435	1.29836	1.20087	1.43655	1.28197
-8.10302	1.24444	1.57786	1.58895	1.65659	1.2423	1.32464	2.02153	1.47318	1.02399	1.06789	1.64448	1.41242	0.422217	0.811828	1.19543	0.668071	1.66276	2.3001	1.56234	1.99878	1.62266	1.0203	1.15879	1.05698	1.30236	1.20458	1.43986	1.2848
-8.08491	1.24841	1.58136	1.59411	1.66104	1.24441	1.3266	2.02568	1.47716	1.02563	1.06964	1.64805	1.41573	0.423696	0.814384	1.19796	0.669558	1.66967	2.30206	1.56638	2.00017	1.62546	1.02218	1.16083	1.05961	1.30637	1.20828	1.44315	1.28761
-8.06685	1.25238	1.58485	1.59926	1.66549	1.24652	1.32856	2.02977	1.48114	1.02727	1.07138	1.65162	1.41904	0.425175	0.81693	1.20048	0.671045	1.67655	2.30395	1.5704	2.00153	1.62827	1.02407	1.16287	1.06224	1.31037	1.21198	1.44644	1.29042
-8.04882	1.25635	1.58835	1.60441	1.66994	1.24863	1.33051	2.03381	1.48512	1.02892	1.07313	1.65519	1.42235	0.426654	0.819466	1.203	0.672532	1.68339	2.30576	1.57442	2.00285	1.63107	1.02595	1.16491	1.06488	1.31437	1.21567	1.44973	1.29321
-8.03083	1.26032	1.59184	1.60954	1.67438	1.25074	1.33247	2.03778	1.4891	1.03056	1.07487	1.65875	1.42566	0.428134	0.821993	1.20551	0.674019	1.6902	2.30751	1.57841	2.00415	1.63387	1.02784	1.16695	1.06751	1.31837	1.21936	1.453	1.29599
-8.01287	1.26429	1.59533	1.61466	1.67881	1.25285	1.33443	2.04171	1.49308	1.0322	1.07662	1.66231	1.42897	0.429613	0.82451	1.20801	0.675506	1.69699	2.30919	1.58239	2.00541	1.63668	1.02972	1.16899	1.07014	1.32236	1.22304	1.45627	1.29875
-7.99496	1.26825	1.59882	1.61978	1.68324	1.25496	1.33638	2.04557	1.49706	1.03385	1.07836	1.66587	1.43227	0.431092	0.827016	1.21051	0.676993	1.70373	2.3108	1.58636	2.00664	1.63948	1.03161	1.17103	1.07278	1.32636	1.22672	1.45954	1.30151
-7.97708	1.27221	1.60231	1.62488	1.68766	1.25707	1.33834	2.04939	1.50104	1.03549	1.08011	1.66942	1.43558	0.432571	0.829513	1.213	0.67848	1.71045	2.31235	1.59031	2.00785	1.64228	1.03349	1.17307	1.07541	1.33035	1.23039	1.46279	1.30425
-7.95923	1.27617	1.6058	1.62998	1.69208	1.25918	1.3403	2.05314	1.50502	1.03714	1.08185	1.67297	1.43889	0.43405	0.832	1.21548	0.679967	1.71713	2.31383	1.59425	2.00902	1.64508	1.03538	1.17511	1.07804	1.33434	1.23406	1.46604	1.30698
-7.94143	1.28013	1.60928	1.63506	1.69649	1.26129	1.34225	2.05684	1.50899	1.03878	1.0836	1.67652	1.4422	0.435529	0.834477	1.21796	0.681454	1.72377	2.31526	1.59816	2.01016	1.64788	1.03727	1.17715	1.08068	1.33833	1.23773	1.46929	1.3097
-7.92366	1.28409	1.61276	1.64014	1.70089	1.2634	1.34421	2.06049	1.51297	1.04042	1.08534	1.68006	1.4455	0.437008	0.836945	1.22044	0.682941	1.73038	2.31662	1.60207	2.01128	1.65068	1.03915	1.1792	1.08331	1.34231	1.24139	1.47252	1.31241
-7.90592	1.28804	1.61625	1.6452	1.70529	1.26551	1.34617	2.06408	1.51694	1.04207	1.08709	1.6836	1.44881	0.438488	0.839402	1.2229	0.684428	1.73696	2.31794	1.60596	2.01237	1.65348	1.04104	1.18124	1.08594	1.3463	1.24504	1.47575	1.31511
-7.88823	1.29199	1.61972	1.65026	1.70968	1.26762	1.34812	2.06762	1.52092	1.04371	1.08884	1.68713	1.45211	0.439967	0.841849	1.22536	0.685915	1.7435	2.31919	1.60983	2.01343	1.65627	1.04292	1.18328	1.08857	1.35028	1.24869	1.47898	1.31779
-7.87056	1.29594	1.6232	1.6553	1.71407	1.26974	1.35008	2.0711	1.52489	1.04535	1.09058	1.69066	1.45542	0.441446	0.844287	1.22782	0.687402	1.75001	2.3204	1.61369	2.01447	1.65907	1.04481	1.18532	1.09121	1.35426	1.25234	1.4822	1.32047
-7.85294	1.29989	1.62668	1.66034	1.71845	1.27185	1.35204	2.07453	1.52886	1.047	1.09233	1.69419	1.45873	0.442925	0.846714	1.23027	0.688889	1.75648	2.32155	1.61753	2.01548	1.66186	1.04669	1.18736	1.09384	1.35824	1.25598	1.48541	1.32313
-7.83535	1.30384	1.63015	1.66536	1.72283	1.27396	1.354	2.07791	1.53283	1.04864	1.09407	1.69772	1.46203	0.444404	0.849132	1.23271	0.690375	1.76292	2.32265	1.62136	2.01646	1.66466	1.04858	1.1894	1.09647	1.36222	1.25962	1.48861	1.32578
-7.81779	1.30778	1.63362	1.67038	1.7272	1.27607	1.35595	2.08123	1.5368	1.05028	1.09582	1.70124	1.46534	0.445883	0.851539	1.23515	0.691862	1.76932	2.32371	1.62517	2.01742	1.66745	1.05046	1.19144	1.09911	1.36619	1.26325	1.49181	1.32842
-7.80028	1.31172	1.63709	1.67538	1.73156	1.27818	1.35791	2.08451	1.54077	1.05193	1.09756	1.70475	1.46864	0.447362	0.853937	1.23758	0.693349	1.77568	2.32472	1.62896	2.01835	1.67025	1.05235	1.19348	1.10174	1.37016	1.26687	1.495	1.33106
-7.78279	1.31566	1.64056	1.68038	1.73592	1.28029	1.35987	2.08772	1.54474	1.05357	1.09931	1.70826	1.47194	0.448841	0.856324	1.24001	0.694836	1.78201	2.32568	1.63274	2.01926	1.67304	1.05424	1.19552	1.10437	1.37413	1.27049	1.49818	1.33368
-7.76534	1.3196	1.64403	1.68536	1.74027	1.2824	1.36182	2.09089	1.54871	1.05521	1.10105	1.71177	1.47525	0.450321	0.858702	1.24242	0.696323	1.78831	2.32661	1.6365	2.02015	1.67583	1.05612	1.19756	1.10701	1.3781	1.27411	1.50136	1.33629
-7.74793	1.32353	1.64749	1.69033	1.74461	1.28451	1.36378	2.09401	1.55267	1.05686	1.1028	1.71528	1.47855	0.4518	0.86107	1.24484	0.69781	1.79456	2.32749	1.64025	2.02101	1.67862	1.05801	1.1996	1.10964	1.38207	1.27772	1.50453	1.33889
-7.73055	1.32747	1.65095	1.69529	1.74895	1.28662	1.36574	2.09707	1.55664	1.0585	1.10454	1.71878	1.48186	0.453279	0.863427	1.24724	0.699297	1.80078	2.32833	1.64398	2.02185	1.68141	1.05989	1.20165	1.11227	1.38603	1.28133	1.5077	1.34148
-7.71321	1.3314	1.65441	1.70024	1.75328	1.28873	1.36769	2.10008	1.5606	1.06014	1.10629	1.72228	1.48516	0.454758	0.865775	1.24964	0.700784	1.80696	2.32913	1.64769	2.02266	1.6842	1.06178	1.20369	1.1149	1.39	1.28493	1.51086	1.34406
-7.6959	1.33533	1.65787	1.70518	1.75761	1.29084	1.36965	2.10304	1.56456	1.06179	1.10803	1.72577	1.48846	0.456237	0.868112	1.25204	0.702271	1.81311	2.3299	1.65139	2.02346	1.68699	1.06366	1.20573	1.11754	1.39396	1.28853	1.51401	1.34664
-7.67862	1.33925	1.66133	1.71011	1.76193	1.29295	1.37161	2.10595	1.56853	1.06343	1.10978	1.72926	1.49176	0.457716	0.870439	1.25443	0.703758	1.81921	2.33063	1.65507	2.02423	1.68978	1.06555	1.20777	1.12017	1.39791	1.29212	1.51716	1.3492
-7.66138	1.34318	1.66478	1.71503	1.76624	1.29506	1.37356	2.10882	1.57249	1.06507	1.11153	1.73275	1.49507	0.459195	0.872757	1.25681	0.705245	1.82528	2.33133	1.65873	2.02499	1.69256	1.06743	1.20981	1.1228	1.40187	1.2957	1.5203	1.35175
-7.64417	1.3471	1.66824	1.71994	1.77054	1.29717	1.37552	2.11163	1.57645	1.06672	1.11327	1.73623	1.49837	0.460675	0.875064	1.25918	0.706732	1.83131	2.33199	1.66238	2.02572	1.69535	1.06932	1.21185	1.12544	1.40582	1.29928	1.52343	1.35429
-7.627	1.35102	1.67169	1.72484	1.77484	1.29928	1.37748	2.11439	1.58041	1.06836	1.11502	1.73971	1.50167	0.462154	0.877361	1.26155	0.708219	1.83731	2.33263	1.66601	2.02643	1.69813	1.0712	1.21389	1.12807	1.40978	1.30286	1.52656	1.35683
-7.60986	1.35494	1.67514	1.72972	1.77914	1.30139	1.37943	2.11711	1.58437	1.07	1.11676	1.74318	1.50497	0.463633	0.879648	1.26392	0.709706	1.84326	2.33323	1.66963	2.02712	1.70092	1.07309	1.21593	1.1307	1.41373	1.30643	1.52968	1.35935
-7.59276	1.35886	1.67858	1.73459	1.78342	1.3035	1.38139	2.11977	1.58832	1.07165	1.11851	1.74665	1.50827	0.465112	0.881926	1.26627	0.711193	1.84918	2.33381	1.67323	2.02779	1.7037	1.07498	1.21797	1.13334	1.41767	1.31	1.53279	1.36187
-7.57568	1.36277	1.68203	1.73946	1.7877	1.30561	1.38335	2.12239	1.59228	1.07329	1.12025	1.75012	1.51157	0.466591	0.884193	1.26862	0.71268	1.85505	2.33435	1.67681	2.02845	1.70648	1.07686	1.22001	1.13597	1.42162	1.31356	1.5359	1.36438
-7.55865	1.36668	1.68547	1.74431	1.79198	1.30772	1.3853	2.12496	1.59623	1.07493	1.122	1.75358	1.51487	0.46807	0.886449	1.27097	0.714167	1.86089	2.33487	1.68038	2.02909	1.70927	1.07875	1.22206	1.1386	1.42556	1.31711	1.539	1.36687
-7.54164	1.37059	1.68891	1.74915	1.79625	1.30983	1.38726	2.12749	1.60019	1.07658	1.12374	1.75704	1.51817	0.469549	0.888696	1.27331	0.715654	1.86669	2.33537	1.68393	2.0297	1.71205	1.08063	1.2241	1.14123	1.4295	1.32066	1.5421	1.36936
-7.52467	1.3745	1.69235	1.75397	1.8005	1.31195	1.38922	2.12997	1.60414	1.07822	1.12549	1.76049	1.52147	0.471028	0.890933	1.27564	0.717141	1.87245	2.33584	1.68746	2.0303	1.71483	1.08252	1.22614	1.14387	1.43344	1.32421	1.54519	1.37184
-7.50773	1.3784	1.69579	1.75879	1.80476	1.31406	1.39117	2.1324	1.60809	1.07987	1.12723	1.76394	1.52477	0.472508	0.89316	1.27796	0.718628	1.87817	2.33629	1.69098	2.03089	1.71761	1.0844	1.22818	1.1465	1.43738	1.32775	1.54827	1.37431
-7.49083	1.3823	1.69922	1.76359	1.809	1.31617	1.39313	2.13479	1.61205	1.08151	1.12898	1.76739	1.52807	0.473987	0.895376	1.28028	0.720115	1.88385	2.33671	1.69448	2.03145	1.72038	1.08629	1.23022	1.14913	1.44131	1.33128	1.55135	1.37678
-7.47395	1.3862	1.70266	1.76839	1.81324	1.31828	1.39509	2.13713	1.616	1.08315	1.13072	1.77083	1.53137	0.475466	0.897582	1.2826	0.721601	1.88948	2.33711	1.69796	2.032	1.72316	1.08817	1.23226	1.15177	1.44525	1.33481	1.55442	1.37923
-7.45711	1.3901	1.70609	1.77317	1.81748	1.32039	1.39705	2.13943	1.61994	1.0848	1.13247	1.77427	1.53467	0.476945	0.899779	1.2849	0.723088	1.89508	2.3375	1.70143	2.03254	1.72594	1.09006	1.2343	1.1544	1.44918	1.33833	1.55749	1.38168
-7.44031	1.394	1.70951	1.77793	1.8217	1.3225	1.399	2.14168	1.62389	1.08644	1.13422	1.7777	1.53796	0.478424	0.901965	1.2872	0.724575	1.90064	2.33786	1.70488	2.03306	1.72871	1.09195	1.23634	1.15703	1.4531	1.34185	1.56054	1.38411
-7.42353	1.39789	1.71294	1.78269	1.82592	1.32461	1.40096	2.14389	1.62784	1.08808	1.13596	1.78113	1.54126	0.479903	0.904141	1.28949	0.726062	1.90616	2.3382	1.70831	2.03356	1.73149	1.09383	1.23838	1.15967	1.45703	1.34536	1.5636	1.38654
-7.40679	1.40178	1.71636	1.78743	1.83013	1.32672	1.40292	2.14606	1.63179	1.08973	1.13771	1.78456	1.54456	0.481382	0.906307	1.29178	0.727549	1.91164	2.33853	1.71173	2.03405	1.73426	1.09572	1.24042	1.1623	1.46095	1.34887	1.56664	1.38896
-7.39008	1.40567	1.71979	1.79217	1.83433	1.32883	1.40487	2.14818	1.63573	1.09137	1.13945	1.78798	1.54786	0.482862	0.908463	1.29406	0.729036	1.91707	2.33884	1.71513	2.03453	1.73703	1.0976	1.24246	1.16493	1.46487	1.35237	1.56969	1.39138
-7.3734	1.40956	1.72321	1.79688	1.83853	1.33094	1.40683	2.15026	1.63967	1.09301	1.1412	1.79139	1.55115	0.484341	0.910608	1.29634	0.730523	1.92247	2.33913	1.71851	2.03499	1.73981	1.09949	1.24451	1.16756	1.46879	1.35587	1.57272	1.39378
-7.35675	1.41344	1.72662	1.80159	1.84272	1.33305	1.40879	2.15231	1.64362	1.09466	1.14294	1.79481	1.55445	0.48582	0.912744	1.29861	0.73201	1.92782	2.33941	1.72187	2.03543	1.74258	1.10137	1.24655	1.1702	1.47271	1.35936	1.57575	1.39618
-7.34014	1.41732	1.73004	1.80629	1.8469	1.33516	1.41074	2.15431	1.64756	1.0963	1.14469	1.79821	1.55775	0.487299	0.914869	1.30087	0.733497	1.93313	2.33967	1.72522	2.03586	1.74535	1.10326	1.24859	1.17283	1.47662	1.36284	1.57877	1.39857
-7.32356	1.4212	1.73345	1.81097	1.85108	1.33727	1.4127	2.15627	1.6515	1.09794	1.14643	1.80162	1.56104	0.488778	0.916985	1.30312	0.734984	1.9384	2.33992	1.72855	2.03628	1.74812	1.10514	1.25063	1.17546	1.48054	1.36632	1.58179	1.40095
-7.30701	1.42508	1.73686	1.81564	1.85525	1.33938	1.41466	2.15819	1.65544	1.09959	1.14818	1.80502	1.56434	0.490257	0.91909	1.30537	0.736471	1.94363	2.34016	1.73186	2.03669	1.75089	1.10703	1.25267	1.1781	1.48444	1.3698	1.5848	1.40332
-7.29049	1.42895	1.74027	1.82029	1.85941	1.34149	1.41661	2.16007	1.65938	1.10123	1.14992	1.80841	1.56763	0.491736	0.921185	1.30761	0.737958	1.94882	2.34038	1.73516	2.03709	1.75365	1.10892	1.25471	1.18073	1.48835	1.37327	1.58781	1.40568
-7.274	1.43282	1.74368	1.82494	1.86356	1.3436	1.41857	2.16191	1.66331	1.10287	1.15167	1.8118	1.57093	0.493216	0.92327	1.30985	0.739445	1.95396	2.34059	1.73844	2.03747	1.75642	1.1108	1.25675	1.18336	1.49226	1.37673	1.59081	1.40804
-7.25754	1.43669	1.74708	1.82957	1.8677	1.34571	1.42053	2.16371	1.66725	1.10452	1.15341	1.81519	1.57422	0.494695	0.925344	1.31208	0.740932	1.95907	2.34079	1.7417	2.03784	1.75919	1.11269	1.25879	1.186	1.49616	1.38019	1.5938	1.41039
-7.24111	1.44056	1.75049	1.83418	1.87184	1.34782	1.42248	2.16547	1.67119	1.10616	1.15516	1.81857	1.57751	0.496174	0.927409	1.3143	0.742419	1.96413	2.34098	1.74495	2.0382	1.76195	1.11457	1.26083	1.18863	1.50006	1.38364	1.59679	1.41273
-7.22472	1.44442	1.75389	1.83879	1.87597	1.34993	1.42444	2.1672	1.67512	1.1078	1.15691	1.82195	1.58081	0.497653	0.929463	1.31652	0.743906	1.96914	2.34115	1.74817	2.03855	1.76471	1.11646	1.26287	1.19126	1.50396	1.38708	1.59977	1.41506
-7.20836	1.44828	1.75728	1.84338	1.88009	1.35205	1.4264	2.16889	1.67905	1.10945	1.15865	1.82532	1.5841	0.499132	0.931508	1.31873	0.745393	1.97412	2.34132	1.75138	2.03888	1.76748	1.11834	1.26491	1.19389	1.50785	1.39052	1.60275	1.41739
-7.19202	1.45214	1.76068	1.84795	1.88421	1.35416	1.42835	2.17055	1.68298	1.11109	1.1604	1.82869	1.58739	0.500611	0.933542	1.32093	0.74688	1.97905	2.34148	1.75458	2.03921	1.77024	1.12023	1.26696	1.19653	1.51174	1.39396	1.60572	1.41971
-7.17572	1.456	1.76407	1.85252	1.88831	1.35627	1.43031	2.17217	1.68691	1.11273	1.16214	1.83206	1.59069	0.50209	0.935566	1.32312	0.748367	1.98394	2.34163	1.75775	2.03953	1.773	1.12211	1.269	1.19916	1.51563	1.39739	1.60868	1.42202
-7.15945	1.45985	1.76746	1.85707	1.89241	1.35838	1.43227	2.17375	1.69084	1.11438	1.16389	1.83542	1.59398	0.503569	0.93758	1.32531	0.749854	1.98879	2.34177	1.76091	2.03983	1.77576	1.124	1.27104	1.20179	1.51952	1.40081	1.61164	1.42432
-7.14321	1.4637	1.77085	1.86161	1.8965	1.36049	1.43422	2.1753	1.69477	1.11602	1.16563	1.83877	1.59727	0.505049	0.939584	1.3275	0.751341	1.9936	2.3419	1.76405	2.04013	1.77852	1.12588	1.27308	1.20443	1.52341	1.40423	1.6146	1.42662
-7.127	1.46755	1.77424	1.86613	1.90059	1.3626	1.43618	2.17681	1.6987	1.11766	1.16738	1.84212	1.60056	0.506528	0.941578	1.32967	0.752828	1.99836	2.34203	1.76717	2.04042	1.78128	1.12777	1.27512	1.20706	1.52729	1.40764	1.61754	1.42891
-7.11081	1.4714	1.77762	1.87064	1.90466	1.36471	1.43814	2.17829	1.70262	1.11931	1.16912	1.84547	1.60385	0.508007	0.943561	1.33184	0.754314	2.00307	2.34214	1.77028	2.04069	1.78404	1.12966	1.27716	1.20969	1.53117	1.41105	1.62049	1.43119
-7.09466	1.47524	1.781	1.87514	1.90873	1.36682	1.44009	2.17974	1.70655	1.12095	1.17087	1.84881	1.60714	0.509486	0.945535	1.33401	0.755801	2.00775	2.34225	1.77337	2.04096	1.78679	1.13154	1.2792	1.21233	1.53505	1.41445	1.62342	1.43347
-7.07854	1.47908	1.78438	1.87962	1.91279	1.36893	1.44205	2.18115	1.71047	1.1226	1.17261	1.85215	1.61044	0.510965	0.947498	1.33617	0.757288	2.01238	2.34236	1.77644	2.04122	1.78955	1.13343	1.28124	1.21496	1.53892	1.41784	1.62636	1.43573
-7.06245	1.48292	1.78776	1.88409	1.91684	1.37104	1.44401	2.18254	1.71439	1.12424	1.17436	1.85548	1.61373	0.512444	0.949452	1.33832	0.758775	2.01697	2.34246	1.77949	2.04147	1.7923	1.13531	1.28328	1.21759	1.54279	1.42123	1.62928	1.43799
-7.04639	1.48676	1.79113	1.88854	1.92088	1.37315	1.44597	2.18389	1.71831	1.12588	1.17611	1.85881	1.61701	0.513923	0.951395	1.34046	0.760262	2.02152	2.34255	1.78253	2.04171	1.79506	1.1372	1.28532	1.22022	1.54666	1.42461	1.6322	1.44024
-7.03036	1.49059	1.7945	1.89298	1.92492	1.37526	1.44792	2.18521	1.72223	1.12753	1.17785	1.86213	1.6203	0.515403	0.953328	1.3426	0.761749	2.02602	2.34264	1.78555	2.04195	1.79781	1.13908	1.28736	1.22286	1.55053	1.42799	1.63512	1.44249
-7.01436	1.49442	1.79787	1.8974	1.92894	1.37737	1.44988	2.1865	1.72615	1.12917	1.1796	1.86545	1.62359	0.516882	0.955251	1.34473	0.763236	2.03048	2.34272	1.78855	2.04218	1.80056	1.14097	1.28941	1.22549	1.5544	1.43136	1.63803	1.44473
-6.99838	1.49825	1.80124	1.90182	1.93296	1.37948	1.45184	2.18775	1.73007	1.13081	1.18134	1.86876	1.62688	0.518361	0.957164	1.34685	0.764723	2.03489	2.34279	1.79153	2.0424	1.80331	1.14285	1.29145	1.22812	1.55826	1.43472	1.64093	1.44696
-6.98244	1.50208	1.8046	1.90621	1.93697	1.38159	1.45379	2.18898	1.73398	1.13246	1.18309	1.87207	1.63017	0.51984	0.959067	1.34897	0.76621	2.03926	2.34286	1.7945	2.04261	1.80606	1.14474	1.29349	1.23076	1.56212	1.43808	1.64383	1.44918
-6.96652	1.5059	1.80796	1.91059	1.94097	1.3837	1.45575	2.19018	1.7379	1.1341	1.18483	1.87538	1.63346	0.521319	0.96096	1.35108	0.767697	2.04359	2.34293	1.79744	2.04281	1.80881	1.14663	1.29553	1.23339	1.56597	1.44143	1.64673	1.4514
-6.95064	1.50972	1.81132	1.91496	1.94496	1.38581	1.45771	2.19136	1.74181	1.13574	1.18658	1.87868	1.63674	0.522798	0.962843	1.35318	0.769184	2.04788	2.343	1.80037	2.04301	1.81156	1.14851	1.29757	1.23602	1.56983	1.44478	1.64962	1.45361
-6.93478	1.51353	1.81468	1.91932	1.94895	1.38792	1.45966	2.1925	1.74572	1.13739	1.18832	1.88197	1.64003	0.524277	0.964715	1.35528	0.770671	2.05212	2.34305	1.80329	2.0432	1.8143	1.1504	1.29961	1.23866	1.57368	1.44812	1.6525	1.45581
-6.91896	1.51735	1.81803	1.92365	1.95292	1.39003	1.46162	2.19361	1.74964	1.13903	1.19007	1.88526	1.64332	0.525757	0.966578	1.35737	0.772158	2.05632	2.34311	1.80618	2.04339	1.81705	1.15228	1.30165	1.24129	1.57753	1.45145	1.65538	1.45801
-6.90316	1.52116	1.82138	1.92798	1.95689	1.39214	1.46358	2.1947	1.75354	1.14067	1.19181	1.88855	1.6466	0.527236	0.968431	1.35945	0.773645	2.06047	2.34316	1.80906	2.04357	1.81979	1.15417	1.30369	1.24392	1.58137	1.45478	1.65825	1.4602
-6.88739	1.52497	1.82473	1.93229	1.96085	1.39426	1.46553	2.19577	1.75745	1.14232	1.19356	1.89183	1.64989	0.528715	0.970273	1.36153	0.775132	2.06458	2.34321	1.81192	2.04374	1.82254	1.15605	1.30573	1.24655	1.58522	1.4581	1.66112	1.46238
-6.87165	1.52877	1.82808	1.93658	1.9648	1.39637	1.46749	2.1968	1.76136	1.14396	1.1953	1.8951	1.65318	0.530194	0.972106	1.3636	0.776619	2.06865	2.34326	1.81476	2.0439	1.82528	1.15794	1.30777	1.24919	1.58906	1.46142	1.66398	1.46455
-6.85593	1.53258	1.83142	1.94086	1.96874	1.39848	1.46945	2.19781	1.76527	1.1456	1.19705	1.89837	1.65646	0.531673	0.973928	1.36566	0.778106	2.07267	2.3433	1.81759	2.04407	1.82802	1.15982	1.30981	1.25182	1.5929	1.46473	1.66684	1.46672
-6.84025	1.53638	1.83476	1.94512	1.97267	1.40059	1.4714	2.1988	1.76917	1.14725	1.1988	1.90164	1.65975	0.533152	0.975741	1.36772	0.779593	2.07665	2.34334	1.82039	2.04422	1.83076	1.16171	1.31186	1.25445	1.59673	1.46803	1.66969	1.46888
-6.82459	1.54018	1.8381	1.94937	1.97659	1.4027	1.47336	2.19976	1.77307	1.14889	1.20054	1.9049	1.66303	0.534631	0.977544	1.36977	0.78108	2.08059	2.34338	1.82318	2.04437	1.8335	1.1636	1.3139	1.25709	1.60056	1.47133	1.67254	1.47104
-6.80897	1.54397	1.84144	1.9536	1.9805	1.40481	1.47532	2.20069	1.77697	1.15053	1.20229	1.90815	1.66631	0.53611	0.979336	1.37181	0.782567	2.08448	2.34341	1.82596	2.04451	1.83624	1.16548	1.31594	1.25972	1.60439	1.47462	1.67538	1.47318
-6.79337	1.54776	1.84477	1.95782	1.98441	1.40692	1.47727	2.20161	1.78087	1.15218	1.20403	1.9114	1.6696	0.53759	0.981119	1.37385	0.784054	2.08833	2.34345	1.82871	2.04465	1.83898	1.16737	1.31798	1.26235	1.60822	1.4779	1.67822	1.47532
-6.77779	1.55155	1.8481	1.96202	1.9883	1.40903	1.47923	2.2025	1.78477	1.15382	1.20578	1.91465	1.67288	0.539069	0.982892	1.37588	0.785541	2.09214	2.34348	1.83145	2.04479	1.84171	1.16925	1.32002	1.26498	1.61204	1.48118	1.68105	1.47746
-6.76225	1.55534	1.85143	1.96621	1.99219	1.41114	1.48119	2.20336	1.78867	1.15546	1.20752	1.91789	1.67616	0.540548	0.984655	1.3779	0.787027	2.0959	2.34351	1.83416	2.04492	1.84445	1.17114	1.32206	1.26762	1.61586	1.48445	1.68388	1.47959
-6.74673	1.55912	1.85476	1.97038	1.99607	1.41325	1.48314	2.20421	1.79257	1.15711	1.20927	1.92112	1.67945	0.542027	0.986407	1.37992	0.788514	2.09962	2.34353	1.83687	2.04504	1.84718	1.17302	1.3241	1.27025	1.61968	1.48772	1.6867	1.48171
-6.73125	1.5629	1.85808	1.97453	1.99993	1.41536	1.4851	2.20503	1.79646	1.15875	1.21101	1.92435	1.68273	0.543506	0.98815	1.38193	0.790001	2.1033	2.34356	1.83955	2.04516	1.84992	1.17491	1.32614	1.27288	1.6235	1.49098	1.68952	1.48382
-6.71578	1.56668	1.8614	1.97867	2.00379	1.41747	1.48706	2.20583	1.80035	1.16039	1.21276	1.92758	1.68601	0.544985	0.989883	1.38393	0.791488	2.10694	2.34358	1.84221	2.04528	1.85265	1.17679	1.32818	1.27552	1.62731	1.49423	1.69233	1.48593
-6.70035	1.57045	1.86472	1.9828	2.00764	1.41958	1.48902	2.20661	1.80425	1.16204	1.2145	1.9308	1.68929	0.546464	0.991606	1.38593	0.792975	2.11053	2.3436	1.84486	2.04539	1.85538	1.17868	1.33022	1.27815	1.63112	1.49747	1.69514	1.48803
-6.68494	1.57422	1.86803	1.9869	2.01148	1.42169	1.49097	2.20737	1.80814	1.16368	1.21625	1.93401	1.69257	0.547944	0.99332	1.38791	0.794462	2.11408	2.34362	1.84749	2.0455	1.85811	1.18056	1.33227	1.28078	1.63493	1.50071	1.69794	1.49012
-6.66957	1.57799	1.87134	1.991	2.01531	1.4238	1.49293	2.20811	1.81203	1.16533	1.21799	1.93722	1.69585	0.549423	0.995023	1.3899	0.795949	2.11759	2.34364	1.85011	2.0456	1.86084	1.18245	1.33431	1.28342	1.63873	1.50395	1.70074	1.49221
-6.65421	1.58175	1.87465	1.99507	2.01913	1.42591	1.49489	2.20883	1.81591	1.16697	1.21974	1.94043	1.69913	0.550902	0.996717	1.39187	0.797436	2.12105	2.34366	1.8527	2.0457	1.86357	1.18434	1.33635	1.28605	1.64253	1.50717	1.70353	1.49429
-6.63889	1.58552	1.87796	1.99913	2.02295	1.42802	1.49684	2.20953	1.8198	1.16861	1.22149	1.94363	1.70241	0.552381	0.9984	1.39384	0.798923	2.12447	2.34368	1.85528	2.0458	1.86629	1.18622	1.33839	1.28868	1.64633	1.51039	1.70632	1.49636
-6.62359	1.58927	1.88126	2.00317	2.02675	1.43013	1.4988	2.21021	1.82369	1.17026	1.22323	1.94682	1.70569	0.55386	1.00007	1.3958	0.80041	2.12785	2.34369	1.85784	2.04589	1.86902	1.18811	1.34043	1.29131	1.65012	1.51361	1.70911	1.49843
-6.60832	1.59303	1.88456	2.0072	2.03054	1.43224	1.50076	2.21087	1.82757	1.1719	1.22498	1.95001	1.70897	0.555339	1.00174	1.39776	0.801897	2.13119	2.3437	1.86038	2.04598	1.87174	1.18999	1.34247	1.29395	1.65391	1.51681	1.71188	1.50049
-6.59308	1.59678	1.88786	2.01121	2.03432	1.43435	1.50271	2.21151	1.83145	1.17354	1.22672	1.95319	1.71225	0.556818	1.00339	1.3997	0.803384	2.13449	2.34372	1.86291	2.04606	1.87447	1.19188	1.34451	1.29658	1.6577	1.52001	1.71466	1.50254
-6.57786	1.60053	1.89115	2.0152	2.03809	1.43647	1.50467	2.21214	1.83533	1.17519	1.22847	1.95637	1.71552	0.558297	1.00504	1.40165	0.804871	2.13774	2.34373	1.86541	2.04615	1.87719	1.19376	1.34655	1.29921	1.66149	1.52321	1.71743	1.50459
-6.56267	1.60428	1.89444	2.01918	2.04186	1.43858	1.50663	2.21275	1.83921	1.17683	1.23021	1.95954	1.7188	0.559777	1.00667	1.40358	0.806358	2.14095	2.34374	1.8679	2.04623	1.87991	1.19565	1.34859	1.30185	1.66527	1.52639	1.72019	1.50663
-6.5475	1.60802	1.89773	2.02314	2.04561	1.44069	1.50858	2.21334	1.84309	1.17847	1.23196	1.96271	1.72208	0.561256	1.0083	1.40551	0.807845	2.14413	2.34375	1.87037	2.0463	1.88263	1.19753	1.35063	1.30448	1.66905	1.52957	1.72295	1.50867
-6.53237	1.61176	1.90102	2.02708	2.04935	1.4428	1.51054	2.21392	1.84696	1.18012	1.2337	1.96587	1.72535	0.562735	1.00991	1.40743	0.809332	2.14726	2.34376	1.87283	2.04638	1.88535	1.19942	1.35267	1.30711	1.67283	1.53275	1.72571	1.5107
-6.51726	1.6155	1.9043	2.03101	2.05309	1.44491	1.5125	2.21448	1.85084	1.18176	1.23545	1.96903	1.72863	0.564214	1.01152	1.40934	0.810819	2.15034	2.34377	1.87527	2.04645	1.88807	1.20131	1.35472	1.30975	1.6766	1.53591	1.72846	1.51272
-6.50217	1.61923	1.90758	2.03492	2.05681	1.44702	1.51445	2.21502	1.85471	1.1834	1.23719	1.97218	1.73191	0.565693	1.01311	1.41125	0.812306	2.15339	2.34378	1.87769	2.04652	1.89079	1.20319	1.35676	1.31238	1.68037	1.53907	1.7312	1.51473
-6.48711	1.62296	1.91086	2.03881	2.06052	1.44913	1.51641	2.21555	1.85858	1.18505	1.23894	1.97532	1.73518	0.567172	1.0147	1.41315	0.813793	2.1564	2.34379	1.88009	2.04658	1.8935	1.20508	1.3588	1.31501	1.68414	1.54223	1.73394	1.51674
-6.47208	1.62669	1.91413	2.04269	2.06422	1.45124	1.51837	2.21606	1.86245	1.18669	1.24068	1.97846	1.73846	0.568651	1.01628	1.41504	0.81528	2.15937	2.3438	1.88247	2.04664	1.89622	1.20696	1.36084	1.31764	1.6879	1.54537	1.73668	1.51875
-6.45707	1.63041	1.9174	2.04654	2.06792	1.45335	1.52032	2.21656	1.86632	1.18833	1.24243	1.9816	1.74173	0.570131	1.01784	1.41693	0.816767	2.16229	2.3438	1.88484	2.0467	1.89893	1.20885	1.36288	1.32028	1.69166	1.54851	1.73941	1.52074
-6.44209	1.63414	1.92067	2.05039	2.0716	1.45546	1.52228	2.21705	1.87019	1.18998	1.24418	1.98473	1.745	0.57161	1.0194	1.41881	0.818253	2.16518	2.34381	1.88719	2.04676	1.90164	1.21073	1.36492	1.32291	1.69542	1.55165	1.74214	1.52273
-6.42714	1.63785	1.92393	2.05421	2.07527	1.45757	1.52424	2.21752	1.87405	1.19162	1.24592	1.98785	1.74828	0.573089	1.02095	1.42068	0.81974	2.16802	2.34381	1.88952	2.04682	1.90435	1.21262	1.36696	1.32554	1.69917	1.55477	1.74486	1.52472
-6.41221	1.64157	1.9272	2.05802	2.07893	1.45968	1.52619	2.21797	1.87792	1.19326	1.24767	1.99097	1.75155	0.574568	1.02248	1.42254	0.821227	2.17083	2.34382	1.89184	2.04687	1.90706	1.2145	1.369	1.32818	1.70293	1.55789	1.74758	1.5267
-6.3973	1.64528	1.93045	2.06181	2.08258	1.46179	1.52815	2.21842	1.88178	1.19491	1.24941	1.99408	1.75482	0.576047	1.02401	1.4244	0.822714	2.1736	2.34382	1.89413	2.04692	1.90977	1.21639	1.37104	1.33081	1.70667	1.561	1.75029	1.52867
-6.38242	1.64899	1.93371	2.06558	2.08622	1.4639	1.53011	2.21885	1.88564	1.19655	1.25116	1.99718	1.75809	0.577526	1.02553	1.42625	0.824201	2.17633	2.34383	1.89642	2.04697	1.91248	1.21828	1.37308	1.33344	1.71042	1.56411	1.753	1.53063
-6.36757	1.65269	1.93696	2.06933	2.08985	1.46601	1.53206	2.21926	1.8895	1.19819	1.2529	2.00029	1.76137	0.579005	1.02704	1.4281	0.825688	2.17901	2.34383	1.89868	2.04702	1.91519	1.22016	1.37512	1.33607	1.71416	1.56721	1.7557	1.53259
-6.35274	1.65639	1.94021	2.07307	2.09347	1.46812	1.53402	2.21967	1.89336	1.19984	1.25465	2.00338	1.76464	0.580485	1.02854	1.42994	0.827175	2.18166	2.34384	1.90092	2.04707	1.91789	1.22205	1.37717	1.33871	1.7179	1.5703	1.7584	1.53455
-6.33794	1.66009	1.94346	2.07679	2.09708	1.47023	1.53598	2.22006	1.89721	1.20148	1.25639	2.00647	1.76791	0.581964	1.03003	1.43177	0.828662	2.18428	2.34384	1.90315	2.04711	1.92059	1.22393	1.37921	1.34134	1.72163	1.57338	1.7611	1.53649
-6.32316	1.66378	1.9467	2.08049	2.10068	1.47234	1.53794	2.22044	1.90107	1.20312	1.25814	2.00955	1.77118	0.583443	1.03151	1.43359	0.830149	2.18685	2.34385	1.90536	2.04715	1.9233	1.22582	1.38125	1.34397	1.72536	1.57646	1.76379	1.53843
-6.30841	1.66747	1.94994	2.08417	2.10427	1.47445	1.53989	2.22081	1.90492	1.20477	1.25988	2.01263	1.77445	0.584922	1.03298	1.43541	0.831636	2.18939	2.34385	1.90756	2.04719	1.926	1.2277	1.38329	1.34661	1.72909	1.57953	1.76647	1.54037
-6.29368	1.67116	1.95318	2.08784	2.10784	1.47656	1.54185	2.22117	1.90877	1.20641	1.26163	2.0157	1.77772	0.586401	1.03444	1.43722	0.833123	2.19188	2.34385	1.90974	2.04723	1.9287	1.22959	1.38533	1.34924	1.73282	1.58259	1.76915	1.5423
-6.27898	1.67484	1.95641	2.09149	2.11141	1.47868	1.54381	2.22152	1.91262	1.20805	1.26337	2.01877	1.78098	0.58788	1.0359	1.43902	0.83461	2.19434	2.34385	1.9119	2.04727	1.9314	1.23147	1.38737	1.35187	1.73654	1.58565	1.77183	1.54422
-6.26431	1.67852	1.95964	2.09511	2.11496	1.48079	1.54576	2.22186	1.91646	1.2097	1.26512	2.02183	1.78425	0.589359	1.03734	1.44082	0.836097	2.19677	2.34386	1.91404	2.0473	1.9341	1.23336	1.38941	1.35451	1.74025	1.5887	1.7745	1.54614
-6.24965	1.6822	1.96287	2.09873	2.11851	1.4829	1.54772	2.22218	1.92031	1.21134	1.26687	2.02488	1.78752	0.590838	1.03877	1.4426	0.837584	2.19915	2.34386	1.91617	2.04734	1.93679	1.23524	1.39145	1.35714	1.74397	1.59174	1.77717	1.54805
-6.23502	1.68587	1.96609	2.10232	2.12204	1.48501	1.54968	2.2225	1.92415	1.21299	1.26861	2.02793	1.79079	0.592318	1.0402	1.44439	0.839071	2.2015	2.34386	1.91828	2.04737	1.93949	1.23713	1.39349	1.35977	1.74768	1.59477	1.77983	1.54995
-6.22042	1.68954	1.96931	2.1059	2.12556	1.48712	1.55163	2.22281	1.928	1.21463	1.27036	2.03098	1.79405	0.593797	1.04161	1.44616	0.840558	2.20381	2.34386	1.92037	2.0474	1.94218	1.23902	1.39553	1.3624	1.75139	1.5978	1.78249	1.55185
-6.20584	1.69321	1.97253	2.10945	2.12907	1.48923	1.55359	2.22311	1.93184	1.21627	1.2721	2.03401	1.79732	0.595276	1.04302	1.44793	0.842045	2.20609	2.34386	1.92244	2.04743	1.94488	1.2409	1.39757	1.36504	1.75509	1.60082	1.78514	1.55374
-6.19129	1.69687	1.97574	2.11299	2.13257	1.49134	1.55555	2.22339	1.93568	1.21792	1.27385	2.03704	1.80059	0.596755	1.04442	1.44969	0.843532	2.20833	2.34387	1.9245	2.04746	1.94757	1.24279	1.39962	1.36767	1.75879	1.60383	1.78779	1.55563
-6.17676	1.70053	1.97895	2.11651	2.13606	1.49345	1.5575	2.22367	1.93951	1.21956	1.27559	2.04007	1.80385	0.598234	1.0458	1.45145	0.845019	2.21054	2.34387	1.92654	2.04749	1.95026	1.24467	1.40166	1.3703	1.76249	1.60684	1.79044	1.55751
-6.16225	1.70419	1.98216	2.12001	2.13954	1.49556	1.55946	2.22394	1.94335	1.2212	1.27734	2.04309	1.80712	0.599713	1.04718	1.45319	0.846506	2.21271	2.34387	1.92857	2.04752	1.95295	1.24656	1.4037	1.37294	1.76618	1.60983	1.79308	1.55939
-6.14777	1.70784	1.98536	2.1235	2.143	1.49767	1.56142	2.2242	1.94718	1.22285	1.27908	2.0461	1.81038	0.601192	1.04855	1.45493	0.847993	2.21484	2.34387	1.93058	2.04754	1.95564	1.24844	1.40574	1.37557	1.76987	1.61283	1.79572	1.56126
-6.13331	1.71149	1.98856	2.12696	2.14646	1.49978	1.56337	2.22446	1.95101	1.22449	1.28083	2.04911	1.81364	0.602672	1.04991	1.45667	0.84948	2.21694	2.34387	1.93257	2.04757	1.95833	1.25033	1.40778	1.3782	1.77356	1.61581	1.79835	1.56312
-6.11888	1.71513	1.99176	2.13041	2.1499	1.50189	1.56533	2.2247	1.95484	1.22613	1.28257	2.05211	1.81691	0.604151	1.05126	1.45839	0.850966	2.21901	2.34387	1.93454	2.04759	1.96101	1.25221	1.40982	1.38084	1.77724	1.61879	1.80097	1.56498
-6.10447	1.71877	1.99495	2.13384	2.15333	1.504	1.56729	2.22494	1.95867	1.22778	1.28432	2.0551	1.82017	0.60563	1.0526	1.46011	0.852453	2.22104	2.34387	1.9365	2.04761	1.9637	1.2541	1.41186	1.38347	1.78092	1.62175	1.8036	1.56683
-6.09009	1.72241	1.99814	2.13725	2.15675	1.50611	1.56924	2.22517	1.9625	1.22942	1.28606	2.05809	1.82343	0.607109	1.05393	1.46183	0.85394	2.22304	2.34387	1.93844	2.04763	1.96638	1.25599	1.4139	1.3861	1.78459	1.62472	1.80622	1.56868
-6.07572	1.72604	2.00133	2.14064	2.16016	1.50822	1.5712	2.22539	1.96632	1.23106	1.28781	2.06107	1.82669	0.608588	1.05526	1.46353	0.855427	2.22501	2.34388	1.94037	2.04765	1.96906	1.25787	1.41594	1.38873	1.78827	1.62767	1.80883	1.57052
-6.06139	1.72967	2.00451	2.14401	2.16355	1.51033	1.57316	2.22561	1.97015	1.23271	1.28956	2.06405	1.82995	0.610067	1.05657	1.46523	0.856914	2.22694	2.34388	1.94228	2.04767	1.97174	1.25976	1.41798	1.39137	1.79193	1.63062	1.81144	1.57235
-6.04707	1.7333	2.00769	2.14736	2.16694	1.51244	1.57511	2.22581	1.97397	1.23435	1.2913	2.06702	1.83321	0.611546	1.05788	1.46692	0.858401	2.22884	2.34388	1.94417	2.04769	1.97442	1.26164	1.42003	1.394	1.7956	1.63355	1.81404	1.57418
-6.03278	1.73692	2.01087	2.15069	2.17031	1.51455	1.57707	2.22602	1.97779	1.23599	1.29305	2.06999	1.83647	0.613025	1.05917	1.46861	0.859888	2.23071	2.34388	1.94605	2.04771	1.9771	1.26353	1.42207	1.39663	1.79926	1.63649	1.81664	1.57601
-6.01851	1.74054	2.01404	2.15401	2.17367	1.51666	1.57903	2.22621	1.9816	1.23764	1.29479	2.07294	1.83973	0.614505	1.06046	1.47029	0.861375	2.23255	2.34388	1.94791	2.04773	1.97978	1.26541	1.42411	1.39927	1.80291	1.63941	1.81924	1.57783
-6.00427	1.74415	2.01721	2.15731	2.17702	1.51877	1.58098	2.2264	1.98542	1.23928	1.29654	2.07589	1.84299	0.615984	1.06174	1.47196	0.862862	2.23435	2.34388	1.94975	2.04774	1.98245	1.2673	1.42615	1.4019	1.80657	1.64233	1.82183	1.57964
-5.99005	1.74776	2.02037	2.16058	2.18036	1.52089	1.58294	2.22658	1.98923	1.24092	1.29828	2.07884	1.84625	0.617463	1.06301	1.47362	0.864349	2.23612	2.34388	1.95158	2.04776	1.98513	1.26918	1.42819	1.40453	1.81022	1.64524	1.82442	1.58145
-5.97585	1.75137	2.02354	2.16384	2.18369	1.523	1.5849	2.22676	1.99304	1.24257	1.30003	2.08178	1.84951	0.618942	1.06427	1.47528	0.865836	2.23786	2.34388	1.95339	2.04777	1.9878	1.27107	1.43023	1.40716	1.81386	1.64814	1.827	1.58325
-5.96168	1.75497	2.02669	2.16708	2.187	1.52511	1.58685	2.22693	1.99685	1.24421	1.30177	2.08471	1.85277	0.620421	1.06552	1.47693	0.867323	2.23958	2.34388	1.95519	2.04779	1.99047	1.27296	1.43227	1.4098	1.8175	1.65103	1.82958	1.58505
-5.94753	1.75857	2.02985	2.1703	2.1903	1.52722	1.58881	2.22709	2.00066	1.24585	1.30352	2.08764	1.85602	0.6219	1.06676	1.47857	0.86881	2.24126	2.34388	1.95696	2.0478	1.99314	1.27484	1.43431	1.41243	1.82114	1.65392	1.83215	1.58684
-5.9334	1.76217	2.033	2.1735	2.19359	1.52933	1.59077	2.22725	2.00447	1.2475	1.30526	2.09056	1.85928	0.623379	1.068	1.48021	0.870297	2.24291	2.34388	1.95873	2.04782	1.99581	1.27673	1.43635	1.41506	1.82478	1.65679	1.83472	1.58862
-5.91929	1.76576	2.03614	2.17668	2.19687	1.53144	1.59273	2.2274	2.00827	1.24914	1.30701	2.09347	1.86254	0.624859	1.06922	1.48184	0.871784	2.24453	2.34388	1.96048	2.04783	1.99848	1.27861	1.43839	1.4177	1.82841	1.65967	1.83729	1.5904
-5.90521	1.76935	2.03929	2.17985	2.20013	1.53355	1.59468	2.22755	2.01207	1.25078	1.30876	2.09638	1.86579	0.626338	1.07044	1.48346	0.873271	2.24612	2.34388	1.96221	2.04784	2.00114	1.2805	1.44043	1.42033	1.83203	1.66253	1.83985	1.59218
-5.89115	1.77293	2.04243	2.18299	2.20339	1.53566	1.59664	2.22769	2.01587	1.25243	1.3105	2.09928	1.86905	0.627817	1.07164	1.48507	0.874758	2.24768	2.34388	1.96392	2.04785	2.00381	1.28238	1.44248	1.42296	1.83565	1.66538	1.8424	1.59395
-5.87711	1.77651	2.04556	2.18611	2.20663	1.53777	1.5986	2.22783	2.01967	1.25407	1.31225	2.10217	1.8723	0.629296	1.07284	1.48668	0.876245	2.24922	2.34388	1.96562	2.04786	2.00647	1.28427	1.44452	1.4256	1.83927	1.66823	1.84496	1.59571
-5.8631	1.78008	2.04869	2.18922	2.20986	1.53988	1.60055	2.22796	2.02346	1.25571	1.31399	2.10506	1.87555	0.630775	1.07403	1.48828	0.877732	2.25072	2.34388	1.96731	2.04787	2.00913	1.28615	1.44656	1.42823	1.84289	1.67107	1.8475	1.59747
-5.84911	1.78366	2.05182	2.1923	2.21307	1.54199	1.60251	2.22809	2.02726	1.25736	1.31574	2.10794	1.87881	0.632254	1.07522	1.48988	0.879219	2.2522	2.34388	1.96898	2.04788	2.01179	1.28804	1.4486	1.43086	1.8465	1.6739	1.85005	1.59923
-5.83514	1.78722	2.05495	2.19537	2.21628	1.5441	1.60447	2.22822	2.03105	1.259	1.31748	2.11082	1.88206	0.633733	1.07639	1.49147	0.880706	2.25365	2.34388	1.97063	2.04789	2.01445	1.28992	1.45064	1.43349	1.8501	1.67673	1.85258	1.60098
-5.82119	1.79079	2.05807	2.19842	2.21947	1.54621	1.60642	2.22834	2.03484	1.26065	1.31923	2.11368	1.88531	0.635213	1.07755	1.49305	0.882193	2.25507	2.34388	1.97227	2.0479	2.01711	1.29181	1.45268	1.43613	1.8537	1.67954	1.85512	1.60272
-5.80727	1.79434	2.06118	2.20144	2.22265	1.54832	1.60838	2.22845	2.03863	1.26229	1.32097	2.11654	1.88856	0.636692	1.07871	1.49462	0.883679	2.25647	2.34388	1.97389	2.04791	2.01977	1.2937	1.45472	1.43876	1.8573	1.68235	1.85765	1.60446
-5.79337	1.7979	2.06429	2.20445	2.22581	1.55043	1.61034	2.22856	2.04241	1.26393	1.32272	2.1194	1.89181	0.638171	1.07986	1.49619	0.885166	2.25784	2.34388	1.9755	2.04792	2.02242	1.29558	1.45676	1.44139	1.8609	1.68515	1.86017	1.6062
-5.77949	1.80145	2.0674	2.20744	2.22897	1.55254	1.61229	2.22867	2.0462	1.26558	1.32446	2.12225	1.89506	0.63965	1.081	1.49775	0.886653	2.25918	2.34388	1.97709	2.04793	2.02508	1.29747	1.4588	1.44403	1.86449	1.68795	1.86269	1.60792
-5.76563	1.805	2.07051	2.21041	2.23211	1.55465	1.61425	2.22877	2.04998	1.26722	1.32621	2.12509	1.89831	0.641129	1.08213	1.4993	0.88814	2.2605	2.34388	1.97867	2.04793	2.02773	1.29935	1.46084	1.44666	1.86807	1.69073	1.86521	1.60965
-5.75179	1.80854	2.07361	2.21336	2.23524	1.55676	1.61621	2.22887	2.05376	1.26886	1.32795	2.12792	1.90156	0.642608	1.08325	1.50085	0.889627	2.26179	2.34388	1.98023	2.04794	2.03038	1.30124	1.46288	1.44929	1.87165	1.69351	1.86772	1.61137
-5.73798	1.81208	2.07671	2.21629	2.23835	1.55887	1.61816	2.22897	2.05753	1.27051	1.3297	2.13075	1.90481	0.644087	1.08436	1.50239	0.891114	2.26306	2.34388	1.98178	2.04795	2.03303	1.30312	1.46493	1.45192	1.87523	1.69628	1.87023	1.61308
-5.72419	1.81561	2.0798	2.2192	2.24145	1.56099	1.62012	2.22906	2.06131	1.27215	1.33145	2.13357	1.90806	0.645566	1.08547	1.50392	0.892601	2.2643	2.34388	1.98331	2.04795	2.03568	1.30501	1.46697	1.45456	1.8788	1.69904	1.87273	1.61479
-5.71042	1.81914	2.08289	2.22209	2.24454	1.5631	1.62208	2.22915	2.06508	1.27379	1.33319	2.13639	1.9113	0.647046	1.08657	1.50545	0.894088	2.26551	2.34388	1.98483	2.04796	2.03832	1.30689	1.46901	1.45719	1.88237	1.70179	1.87523	1.61649
-5.69667	1.82266	2.08597	2.22496	2.24762	1.56521	1.62403	2.22924	2.06885	1.27544	1.33494	2.1392	1.91455	0.648525	1.08766	1.50696	0.895575	2.26671	2.34388	1.98633	2.04797	2.04097	1.30878	1.47105	1.45982	1.88594	1.70454	1.87772	1.61819
-5.68294	1.82619	2.08905	2.22781	2.25068	1.56732	1.62599	2.22932	2.07262	1.27708	1.33668	2.142	1.9178	0.650004	1.08874	1.50848	0.897062	2.26788	2.34388	1.98782	2.04797	2.04361	1.31067	1.47309	1.46246	1.8895	1.70727	1.88021	1.61989
-5.66924	1.8297	2.09213	2.23064	2.25374	1.56943	1.62795	2.2294	2.07639	1.27872	1.33843	2.14479	1.92104	0.651483	1.08981	1.50998	0.898549	2.26902	2.34388	1.98929	2.04798	2.04625	1.31255	1.47513	1.46509	1.89305	1.71	1.8827	1.62158
-5.65556	1.83321	2.0952	2.23346	2.25677	1.57154	1.6299	2.22948	2.08015	1.28037	1.34017	2.14758	1.92429	0.652962	1.09087	1.51148	0.900036	2.27014	2.34388	1.99075	2.04798	2.0489	1.31444	1.47717	1.46772	1.89661	1.71272	1.88518	1.62326
-5.64189	1.83672	2.09827	2.23625	2.2598	1.57365	1.63186	2.22955	2.08391	1.28201	1.34192	2.15036	1.92753	0.654441	1.09193	1.51297	0.901523	2.27124	2.34388	1.9922	2.04799	2.05153	1.31632	1.47921	1.47036	1.90015	1.71544	1.88765	1.62494
-5.62825	1.84023	2.10133	2.23902	2.26281	1.57576	1.63382	2.22962	2.08767	1.28365	1.34366	2.15313	1.93077	0.65592	1.09298	1.51445	0.90301	2.27232	2.34388	1.99363	2.04799	2.05417	1.31821	1.48125	1.47299	1.9037	1.71814	1.89012	1.62662
-5.61464	1.84372	2.10439	2.24178	2.26581	1.57787	1.63577	2.22969	2.09143	1.2853	1.34541	2.1559	1.93402	0.6574	1.09402	1.51593	0.904497	2.27338	2.34388	1.99504	2.048	2.05681	1.32009	1.48329	1.47562	1.90724	1.72084	1.89259	1.62829
-5.60104	1.84722	2.10745	2.24451	2.2688	1.57998	1.63773	2.22976	2.09519	1.28694	1.34715	2.15866	1.93726	0.658879	1.09505	1.5174	0.905984	2.27441	2.34388	1.99644	2.048	2.05944	1.32198	1.48533	1.47825	1.91077	1.72353	1.89505	1.62995
-5.58746	1.85071	2.1105	2.24723	2.27177	1.58209	1.63969	2.22982	2.09894	1.28858	1.3489	2.16141	1.9405	0.660358	1.09607	1.51887	0.907471	2.27542	2.34388	1.99783	2.04801	2.06208	1.32386	1.48738	1.48089	1.9143	1.72621	1.89751	1.63162
-5.57391	1.85419	2.11355	2.24992	2.27473	1.5842	1.64165	2.22989	2.10269	1.29023	1.35064	2.16416	1.94374	0.661837	1.09709	1.52032	0.908958	2.27641	2.34388	1.9992	2.04801	2.06471	1.32575	1.48942	1.48352	1.91783	1.72888	1.89997	1.63327
-5.56037	1.85768	2.11659	2.2526	2.27768	1.58631	1.6436	2.22994	2.10644	1.29187	1.35239	2.1669	1.94698	0.663316	1.0981	1.52177	0.910445	2.27738	2.34388	2.00056	2.04801	2.06734	1.32764	1.49146	1.48615	1.92135	1.73154	1.90241	1.63492
-5.54686	1.86115	2.11963	2.25525	2.28061	1.58842	1.64556	2.23	2.11018	1.29351	1.35414	2.16963	1.95022	0.664795	1.0991	1.52322	0.911932	2.27833	2.34388	2.0019	2.04802	2.06997	1.32952	1.4935	1.48879	1.92486	1.7342	1.90486	1.63657
-5.53337	1.86462	2.12267	2.25789	2.28353	1.59053	1.64752	2.23006	2.11393	1.29516	1.35588	2.17235	1.95346	0.666274	1.10009	1.52465	0.913419	2.27926	2.34388	2.00323	2.04802	2.0726	1.33141	1.49554	1.49142	1.92838	1.73685	1.9073	1.63822
-5.5199	1.86809	2.1257	2.26051	2.28644	1.59264	1.64947	2.23011	2.11767	1.2968	1.35763	2.17507	1.9567	0.667753	1.10107	1.52608	0.914905	2.28017	2.34388	2.00455	2.04802	2.07522	1.33329	1.49758	1.49405	1.93188	1.73949	1.90974	1.63985
-5.50645	1.87155	2.12872	2.2631	2.28933	1.59475	1.65143	2.23016	2.12141	1.29844	1.35937	2.17778	1.95994	0.669233	1.10205	1.5275	0.916392	2.28106	2.34388	2.00585	2.04803	2.07785	1.33518	1.49962	1.49668	1.93539	1.74212	1.91217	1.64149
-5.49302	1.87501	2.13174	2.26568	2.29221	1.59686	1.65339	2.23021	2.12514	1.30009	1.36112	2.18048	1.96318	0.670712	1.10302	1.52892	0.917879	2.28193	2.34388	2.00714	2.04803	2.08047	1.33706	1.50166	1.49932	1.93889	1.74474	1.91459	1.64312
-5.47961	1.87847	2.13476	2.26824	2.29507	1.59897	1.65534	2.23026	2.12888	1.30173	1.36286	2.18318	1.96641	0.672191	1.10398	1.53033	0.919366	2.28278	2.34388	2.00842	2.04803	2.08309	1.33895	1.5037	1.50195	1.94238	1.74736	1.91701	1.64474
-5.46622	1.88192	2.13777	2.27078	2.29793	1.60108	1.6573	2.2303	2.13261	1.30337	1.36461	2.18587	1.96965	0.67367	1.10493	1.53173	0.920853	2.28361	2.34388	2.00968	2.04803	2.08571	1.34083	1.50574	1.50458	1.94587	1.74996	1.91943	1.64636
-5.45286	1.88536	2.14078	2.2733	2.30077	1.6032	1.65926	2.23034	2.13634	1.30502	1.36635	2.18855	1.97288	0.675149	1.10588	1.53313	0.92234	2.28443	2.34388	2.01093	2.04804	2.08833	1.34272	1.50779	1.50722	1.94935	1.75256	1.92185	1.64798
-5.43951	1.8888	2.14379	2.2758	2.30359	1.60531	1.66121	2.23039	2.14007	1.30666	1.3681	2.19123	1.97612	0.676628	1.10682	1.53452	0.923827	2.28523	2.34388	2.01217	2.04804	2.09094	1.3446	1.50983	1.50985	1.95283	1.75515	1.92425	1.64959
-5.42618	1.89223	2.14679	2.27828	2.3064	1.60742	1.66317	2.23043	2.14379	1.3083	1.36984	2.19389	1.97935	0.678107	1.10775	1.5359	0.925314	2.286	2.34388	2.01339	2.04804	2.09356	1.34649	1.51187	1.51248	1.95631	1.75773	1.92666	1.6512
-5.41288	1.89566	2.14978	2.28074	2.3092	1.60953	1.66513	2.23046	2.14751	1.30995	1.37159	2.19655	1.98259	0.679587	1.10867	1.53727	0.926801	2.28677	2.34388	2.0146	2.04804	2.09617	1.34838	1.51391	1.51511	1.95978	1.7603	1.92906	1.65281
-5.39959	1.89909	2.15277	2.28318	2.31199	1.61164	1.66708	2.2305	2.15123	1.31159	1.37333	2.19921	1.98582	0.681066	1.10958	1.53864	0.928288	2.28751	2.34388	2.01579	2.04804	2.09879	1.35026	1.51595	1.51775	1.96324	1.76287	1.93145	1.6544
-5.38633	1.90251	2.15576	2.2856	2.31476	1.61375	1.66904	2.23054	2.15495	1.31324	1.37508	2.20185	1.98905	0.682545	1.11049	1.54	0.929775	2.28824	2.34388	2.01698	2.04805	2.1014	1.35215	1.51799	1.52038	1.96671	1.76542	1.93384	1.656
-5.37308	1.90593	2.15874	2.288	2.31752	1.61586	1.671	2.23057	2.15866	1.31488	1.37683	2.20449	1.99228	0.684024	1.11139	1.54136	0.931262	2.28895	2.34388	2.01815	2.04805	2.104	1.35403	1.52003	1.52301	1.97016	1.76797	1.93623	1.65759
-5.35986	1.90934	2.16171	2.29039	2.32026	1.61797	1.67295	2.2306	2.16238	1.31652	1.37857	2.20712	1.99551	0.685503	1.11229	1.54271	0.932749	2.28965	2.34388	2.0193	2.04805	2.10661	1.35592	1.52207	1.52565	1.97361	1.77051	1.93861	1.65918
-5.34665	1.91274	2.16469	2.29275	2.32299	1.62008	1.67491	2.23063	2.16609	1.31817	1.38032	2.20975	1.99874	0.686982	1.11317	1.54405	0.934236	2.29032	2.34388	2.02045	2.04805	2.10922	1.3578	1.52411	1.52828	1.97706	1.77304	1.94099	1.66076
-5.33347	1.91614	2.16765	2.29509	2.32571	1.62219	1.67687	2.23066	2.16979	1.31981	1.38206	2.21236	2.00197	0.688461	1.11405	1.54539	0.935723	2.29099	2.34388	2.02158	2.04805	2.11182	1.35969	1.52615	1.53091	1.9805	1.77556	1.94336	1.66234
-5.3203	1.91954	2.17062	2.29742	2.32841	1.6243	1.67882	2.23069	2.1735	1.32145	1.38381	2.21497	2.0052	0.68994	1.11492	1.54671	0.93721	2.29164	2.34388	2.0227	2.04805	2.11442	1.36157	1.52819	1.53355	1.98394	1.77808	1.94573	1.66392
-5.30716	1.92293	2.17357	2.29973	2.3311	1.62641	1.68078	2.23072	2.1772	1.3231	1.38555	2.21757	2.00843	0.69142	1.11578	1.54804	0.938697	2.29227	2.34388	2.02381	2.04806	2.11702	1.36346	1.53024	1.53618	1.98737	1.78058	1.94809	1.66549
-5.29403	1.92632	2.17653	2.30201	2.33377	1.62852	1.68274	2.23075	2.1809	1.32474	1.3873	2.22017	2.01165	0.692899	1.11664	1.54935	0.940184	2.29289	2.34388	2.0249	2.04806	2.11962	1.36535	1.53228	1.53881	1.9908	1.78308	1.95045	1.66705
-5.28093	1.9297	2.17948	2.30428	2.33644	1.63063	1.68469	2.23077	2.18459	1.32638	1.38904	2.22275	2.01488	0.694378	1.11749	1.55066	0.941671	2.29349	2.34388	2.02598	2.04806	2.12222	1.36723	1.53432	1.54144	1.99422	1.78557	1.9528	1.66862
-5.26784	1.93307	2.18242	2.30653	2.33908	1.63274	1.68665	2.2308	2.18829	1.32803	1.39079	2.22533	2.01811	0.695857	1.11833	1.55196	0.943158	2.29408	2.34388	2.02705	2.04806	2.12482	1.36912	1.53636	1.54408	1.99764	1.78804	1.95515	1.67017
-5.25478	1.93644	2.18536	2.30876	2.34172	1.63485	1.68861	2.23082	2.19198	1.32967	1.39253	2.2279	2.02133	0.697336	1.11917	1.55326	0.944645	2.29466	2.34388	2.02811	2.04806	2.12741	1.371	1.5384	1.54671	2.00105	1.79052	1.9575	1.67173
-5.24173	1.93981	2.18829	2.31097	2.34434	1.63696	1.69056	2.23084	2.19567	1.33131	1.39428	2.23047	2.02456	0.698815	1.11999	1.55454	0.946132	2.29522	2.34388	2.02916	2.04806	2.13	1.37289	1.54044	1.54934	2.00445	1.79298	1.95984	1.67328
-5.22871	1.94317	2.19122	2.31316	2.34694	1.63907	1.69252	2.23087	2.19935	1.33296	1.39602	2.23302	2.02778	0.700294	1.12081	1.55583	0.947618	2.29577	2.34388	2.03019	2.04806	2.13259	1.37477	1.54248	1.55198	2.00786	1.79543	1.96217	1.67483
-5.2157	1.94653	2.19415	2.31533	2.34953	1.64118	1.69448	2.23089	2.20303	1.3346	1.39777	2.23557	2.031	0.701774	1.12163	1.5571	0.949105	2.29631	2.34388	2.03121	2.04806	2.13518	1.37666	1.54452	1.55461	2.01125	1.79788	1.96451	1.67637
-5.20271	1.94988	2.19707	2.31749	2.35211	1.64329	1.69643	2.23091	2.20671	1.33624	1.39952	2.23811	2.03422	0.703253	1.12243	1.55837	0.950592	2.29683	2.34388	2.03222	2.04806	2.13777	1.37854	1.54656	1.55724	2.01464	1.80031	1.96683	1.67791
-5.18974	1.95322	2.19998	2.31962	2.35467	1.64541	1.69839	2.23093	2.21039	1.33789	1.40126	2.24065	2.03745	0.704732	1.12323	1.55963	0.952079	2.29734	2.34388	2.03322	2.04807	2.14036	1.38043	1.5486	1.55987	2.01803	1.80274	1.96915	1.67944
-5.17679	1.95656	2.20289	2.32174	2.35722	1.64752	1.70035	2.23094	2.21407	1.33953	1.40301	2.24317	2.04067	0.706211	1.12403	1.56089	0.953566	2.29784	2.34388	2.03421	2.04807	2.14294	1.38232	1.55064	1.56251	2.02141	1.80516	1.97147	1.68098
-5.16386	1.9599	2.2058	2.32383	2.35976	1.64963	1.70231	2.23096	2.21774	1.34117	1.40475	2.24569	2.04389	0.70769	1.12481	1.56214	0.955053	2.29832	2.34388	2.03518	2.04807	2.14552	1.3842	1.55269	1.56514	2.02479	1.80757	1.97379	1.6825
-5.15095	1.96323	2.2087	2.32591	2.36228	1.65174	1.70426	2.23098	2.22141	1.34282	1.4065	2.2482	2.0471	0.709169	1.12559	1.56338	0.95654	2.2988	2.34388	2.03614	2.04807	2.1481	1.38609	1.55473	1.56777	2.02816	1.80997	1.97609	1.68403
-5.13806	1.96655	2.21159	2.32797	2.36479	1.65385	1.70622	2.23099	2.22507	1.34446	1.40824	2.25071	2.05032	0.710648	1.12636	1.56461	0.958027	2.29926	2.34388	2.0371	2.04807	2.15068	1.38797	1.55677	1.57041	2.03152	1.81236	1.9784	1.68555
-5.12519	1.96987	2.21448	2.33001	2.36728	1.65596	1.70818	2.23101	2.22874	1.3461	1.40999	2.2532	2.05354	0.712128	1.12713	1.56584	0.959514	2.29971	2.34388	2.03804	2.04807	2.15326	1.38986	1.55881	1.57304	2.03488	1.81475	1.9807	1.68706
-5.11234	1.97319	2.21737	2.33204	2.36976	1.65807	1.71013	2.23102	2.2324	1.34775	1.41173	2.25569	2.05676	0.713607	1.12789	1.56707	0.961001	2.30015	2.34388	2.03897	2.04807	2.15583	1.39174	1.56085	1.57567	2.03824	1.81712	1.98299	1.68858
-5.0995	1.9765	2.22025	2.33404	2.37223	1.66018	1.71209	2.23104	2.23605	1.34939	1.41348	2.25817	2.05997	0.715086	1.12864	1.56828	0.962488	2.30058	2.34388	2.03989	2.04807	2.15841	1.39363	1.56289	1.5783	2.04159	1.81949	1.98528	1.69009
-5.08669	1.9798	2.22312	2.33603	2.37468	1.66229	1.71405	2.23105	2.23971	1.35103	1.41522	2.26064	2.06319	0.716565	1.12939	1.56949	0.963975	2.30099	2.34388	2.04079	2.04807	2.16098	1.39551	1.56493	1.58094	2.04493	1.82185	1.98757	1.69159
-5.07389	1.9831	2.22599	2.33799	2.37711	1.6644	1.716	2.23106	2.24336	1.35268	1.41697	2.26311	2.0664	0.718044	1.13013	1.57069	0.965462	2.3014	2.34388	2.04169	2.04807	2.16355	1.3974	1.56697	1.58357	2.04827	1.8242	1.98985	1.6931
-5.06112	1.98639	2.22886	2.33994	2.37954	1.66651	1.71796	2.23108	2.24701	1.35432	1.41871	2.26556	2.06962	0.719523	1.13086	1.57189	0.966949	2.3018	2.34388	2.04258	2.04807	2.16612	1.39928	1.56901	1.5862	2.0516	1.82654	1.99213	1.69459
-5.04836	1.98968	2.23172	2.34187	2.38194	1.66862	1.71992	2.23109	2.25066	1.35596	1.42046	2.26801	2.07283	0.721002	1.13158	1.57308	0.968436	2.30219	2.34388	2.04345	2.04807	2.16868	1.40117	1.57105	1.58884	2.05493	1.82887	1.9944	1.69609
-5.03562	1.99296	2.23457	2.34379	2.38434	1.67073	1.72187	2.2311	2.2543	1.35761	1.42221	2.27045	2.07604	0.722481	1.1323	1.57426	0.969923	2.30256	2.34388	2.04432	2.04807	2.17125	1.40306	1.57309	1.59147	2.05826	1.83119	1.99666	1.69758
-5.0229	1.99623	2.23742	2.34568	2.38672	1.67284	1.72383	2.23111	2.25794	1.35925	1.42395	2.27289	2.07925	0.723961	1.13302	1.57544	0.97141	2.30293	2.34388	2.04517	2.04807	2.17381	1.40494	1.57514	1.5941	2.06157	1.83351	1.99893	1.69907
-5.01019	1.9995	2.24027	2.34756	2.38909	1.67495	1.72579	2.23112	2.26157	1.36089	1.4257	2.27531	2.08246	0.72544	1.13372	1.57661	0.972897	2.30329	2.34388	2.04601	2.04807	2.17637	1.40683	1.57718	1.59674	2.06488	1.83581	2.00118	1.70055
-4.99751	2.00277	2.2431	2.34942	2.39144	1.67706	1.72774	2.23113	2.26521	1.36254	1.42744	2.27773	2.08567	0.726919	1.13442	1.57778	0.974384	2.30364	2.34388	2.04685	2.04807	2.17893	1.40871	1.57922	1.59937	2.06819	1.83811	2.00344	1.70203
-4.98485	2.00603	2.24594	2.35126	2.39378	1.67917	1.7297	2.23114	2.26884	1.36418	1.42919	2.28014	2.08888	0.728398	1.13512	1.57894	0.975871	2.30398	2.34388	2.04767	2.04807	2.18149	1.4106	1.58126	1.602	2.07149	1.8404	2.00569	1.70351
-4.9722	2.00928	2.24877	2.35308	2.3961	1.68128	1.73166	2.23115	2.27247	1.36583	1.43093	2.28254	2.09209	0.729877	1.1358	1.58009	0.977358	2.30431	2.34388	2.04848	2.04808	2.18404	1.41248	1.5833	1.60463	2.07479	1.84268	2.00793	1.70499
-4.95957	2.01253	2.25159	2.35489	2.39841	1.68339	1.73361	2.23116	2.27609	1.36747	1.43268	2.28494	2.0953	0.731356	1.13649	1.58123	0.978845	2.30463	2.34388	2.04928	2.04808	2.1866	1.41437	1.58534	1.60727	2.07807	1.84495	2.01017	1.70646
-4.94696	2.01577	2.25441	2.35667	2.4007	1.6855	1.73557	2.23117	2.27971	1.36911	1.43442	2.28732	2.0985	0.732835	1.13716	1.58237	0.980331	2.30494	2.34388	2.05007	2.04808	2.18915	1.41625	1.58738	1.6099	2.08136	1.84721	2.01241	1.70792
-4.93437	2.01901	2.25722	2.35844	2.40299	1.68762	1.73753	2.23118	2.28333	1.37076	1.43617	2.2897	2.10171	0.734315	1.13783	1.58351	0.981818	2.30525	2.34388	2.05086	2.04808	2.1917	1.41814	1.58942	1.61253	2.08464	1.84946	2.01464	1.70939
-4.92179	2.02224	2.26002	2.36019	2.40525	1.68973	1.73948	2.23118	2.28695	1.3724	1.43791	2.29207	2.10492	0.735794	1.13849	1.58463	0.983305	2.30554	2.34388	2.05163	2.04808	2.19425	1.42003	1.59146	1.61517	2.08791	1.8517	2.01686	1.71085
-4.90924	2.02547	2.26283	2.36193	2.40751	1.69184	1.74144	2.23119	2.29056	1.37404	1.43966	2.29443	2.10812	0.737273	1.13915	1.58575	0.984792	2.30583	2.34388	2.05239	2.04808	2.19679	1.42191	1.5935	1.6178	2.09118	1.85394	2.01908	1.71231
-4.8967	2.02869	2.26562	2.36365	2.40974	1.69395	1.7434	2.2312	2.29417	1.37569	1.4414	2.29679	2.11132	0.738752	1.1398	1.58687	0.986279	2.30612	2.34388	2.05314	2.04808	2.19934	1.4238	1.59554	1.62043	2.09444	1.85616	2.0213	1.71376
-4.88418	2.0319	2.26841	2.36535	2.41197	1.69606	1.74535	2.2312	2.29777	1.37733	1.44315	2.29913	2.11452	0.740231	1.14044	1.58797	0.987766	2.30639	2.34388	2.05389	2.04808	2.20188	1.42568	1.59759	1.62306	2.09769	1.85838	2.02351	1.71521
-4.87168	2.03511	2.2712	2.36703	2.41418	1.69817	1.74731	2.23121	2.30138	1.37897	1.4449	2.30147	2.11773	0.74171	1.14108	1.58907	0.989253	2.30666	2.34388	2.05462	2.04808	2.20442	1.42757	1.59963	1.6257	2.10094	1.86059	2.02572	1.71666
-4.8592	2.03831	2.27398	2.36869	2.41637	1.70028	1.74927	2.23122	2.30497	1.38062	1.44664	2.3038	2.12093	0.743189	1.14171	1.59017	0.99074	2.30692	2.34388	2.05535	2.04808	2.20696	1.42945	1.60167	1.62833	2.10418	1.86279	2.02792	1.7181
-4.84673	2.04151	2.27675	2.37034	2.41856	1.70239	1.75122	2.23122	2.30857	1.38226	1.44839	2.30612	2.12413	0.744668	1.14234	1.59126	0.992227	2.30717	2.34388	2.05606	2.04808	2.2095	1.43134	1.60371	1.63096	2.10742	1.86498	2.03012	1.71954
-4.83428	2.0447	2.27952	2.37197	2.42072	1.7045	1.75318	2.23123	2.31216	1.3839	1.45013	2.30844	2.12733	0.746148	1.14296	1.59234	0.993714	2.30741	2.34388	2.05677	2.04808	2.21203	1.43322	1.60575	1.6336	2.11065	1.86716	2.03232	1.72098
-4.82185	2.04788	2.28228	2.37359	2.42288	1.70661	1.75514	2.23123	2.31575	1.38555	1.45188	2.31074	2.13052	0.747627	1.14358	1.59342	0.995201	2.30765	2.34388	2.05746	2.04808	2.21457	1.43511	1.60779	1.63623	2.11388	1.86933	2.0345	1.72241
-4.80944	2.05106	2.28504	2.37519	2.42502	1.70872	1.7571	2.23124	2.31934	1.38719	1.45362	2.31304	2.13372	0.749106	1.14418	1.59449	0.996688	2.30788	2.34388	2.05815	2.04808	2.2171	1.437	1.60983	1.63886	2.1171	1.87149	2.03669	1.72385
-4.79705	2.05424	2.28779	2.37677	2.42714	1.71083	1.75905	2.23124	2.32292	1.38883	1.45537	2.31533	2.13692	0.750585	1.14479	1.59555	0.998175	2.30811	2.34388	2.05883	2.04808	2.21963	1.43888	1.61187	1.64149	2.12031	1.87365	2.03887	1.72527
-4.78467	2.0574	2.29053	2.37833	2.42925	1.71294	1.76101	2.23125	2.3265	1.39048	1.45711	2.31761	2.14011	0.752064	1.14539	1.59661	0.999662	2.30833	2.34388	2.0595	2.04808	2.22216	1.44077	1.61391	1.64413	2.12352	1.87579	2.04104	1.7267
-4.77231	2.06056	2.29327	2.37988	2.43135	1.71505	1.76297	2.23125	2.33008	1.39212	1.45886	2.31988	2.14331	0.753543	1.14598	1.59766	1.00115	2.30854	2.34388	2.06016	2.04808	2.22468	1.44265	1.61595	1.64676	2.12672	1.87793	2.04322	1.72812
-4.75997	2.06372	2.29601	2.38141	2.43343	1.71716	1.76492	2.23125	2.33365	1.39376	1.4606	2.32215	2.1465	0.755022	1.14656	1.59871	1.00264	2.30875	2.34388	2.06081	2.04808	2.2272	1.44454	1.618	1.64939	2.12992	1.88006	2.04538	1.72954
-4.74765	2.06687	2.29874	2.38293	2.4355	1.71927	1.76688	2.23126	2.33722	1.39541	1.46235	2.3244	2.14969	0.756502	1.14714	1.59975	1.00412	2.30895	2.34388	2.06145	2.04808	2.22973	1.44642	1.62004	1.65203	2.13311	1.88217	2.04754	1.73096
-4.73534	2.07001	2.30146	2.38443	2.43756	1.72138	1.76884	2.23126	2.34078	1.39705	1.46409	2.32665	2.15289	0.757981	1.14772	1.60078	1.00561	2.30915	2.34388	2.06209	2.04808	2.23225	1.44831	1.62208	1.65466	2.13629	1.88428	2.0497	1.73237
-4.72305	2.07315	2.30418	2.38591	2.4396	1.72349	1.77079	2.23127	2.34434	1.39869	1.46584	2.32889	2.15608	0.75946	1.14829	1.60181	1.0071	2.30934	2.34388	2.06271	2.04808	2.23476	1.45019	1.62412	1.65729	2.13947	1.88638	2.05185	1.73378
-4.71078	2.07628	2.30689	2.38738	2.44163	1.7256	1.77275	2.23127	2.3479	1.40034	1.46759	2.33113	2.15927	0.760939	1.14885	1.60283	1.00858	2.30952	2.34388	2.06333	2.04808	2.23728	1.45208	1.62616	1.65992	2.14264	1.88847	2.054	1.73518
-4.69852	2.0794	2.30959	2.38883	2.44364	1.72771	1.77471	2.23127	2.35146	1.40198	1.46933	2.33335	2.16246	0.762418	1.14941	1.60384	1.01007	2.3097	2.34388	2.06394	2.04808	2.23979	1.45396	1.6282	1.66256	2.1458	1.89056	2.05614	1.73659
-4.68629	2.08252	2.31229	2.39026	2.44564	1.72983	1.77666	2.23128	2.35501	1.40362	1.47108	2.33556	2.16564	0.763897	1.14996	1.60485	1.01156	2.30988	2.34388	2.06454	2.04808	2.2423	1.45585	1.63024	1.66519	2.14896	1.89263	2.05828	1.73799
-4.67407	2.08563	2.31498	2.39168	2.44762	1.73194	1.77862	2.23128	2.35856	1.40527	1.47282	2.33777	2.16883	0.765376	1.15051	1.60585	1.01304	2.31005	2.34388	2.06514	2.04808	2.24481	1.45774	1.63228	1.66782	2.15212	1.89469	2.06042	1.73939
-4.66186	2.08874	2.31767	2.39308	2.44959	1.73405	1.78058	2.23128	2.3621	1.40691	1.47457	2.33997	2.17202	0.766855	1.15105	1.60685	1.01453	2.31021	2.34388	2.06572	2.04808	2.24732	1.45962	1.63432	1.67046	2.15526	1.89675	2.06255	1.74078
-4.64968	2.09184	2.32035	2.39447	2.45155	1.73616	1.78253	2.23128	2.36564	1.40855	1.47631	2.34216	2.1752	0.768335	1.15159	1.60784	1.01602	2.31037	2.34388	2.0663	2.04808	2.24983	1.46151	1.63636	1.67309	2.1584	1.89879	2.06467	1.74217
-4.63751	2.09493	2.32303	2.39584	2.45349	1.73827	1.78449	2.23129	2.36918	1.4102	1.47806	2.34434	2.17839	0.769814	1.15212	1.60883	1.01751	2.31053	2.34388	2.06687	2.04808	2.25233	1.46339	1.6384	1.67572	2.16154	1.90083	2.06679	1.74356
-4.62536	2.09802	2.3257	2.3972	2.45542	1.74038	1.78645	2.23129	2.37271	1.41184	1.4798	2.34652	2.18157	0.771293	1.15265	1.60981	1.01899	2.31068	2.34388	2.06743	2.04808	2.25483	1.46528	1.64045	1.67835	2.16466	1.90286	2.06891	1.74495
-4.61322	2.1011	2.32836	2.39854	2.45734	1.74249	1.7884	2.23129	2.37624	1.41348	1.48155	2.34868	2.18475	0.772772	1.15317	1.61078	1.02048	2.31083	2.34388	2.06798	2.04808	2.25733	1.46716	1.64249	1.68099	2.16779	1.90488	2.07102	1.74633
-4.6011	2.10417	2.33102	2.39987	2.45924	1.7446	1.79036	2.23129	2.37977	1.41513	1.48329	2.35084	2.18793	0.774251	1.15368	1.61175	1.02197	2.31097	2.34388	2.06853	2.04808	2.25983	1.46905	1.64453	1.68362	2.1709	1.90689	2.07313	1.74771
-4.589	2.10724	2.33367	2.40118	2.46113	1.74671	1.79232	2.2313	2.38329	1.41677	1.48504	2.35299	2.19112	0.77573	1.1542	1.61271	1.02345	2.31111	2.34388	2.06906	2.04808	2.26232	1.47093	1.64657	1.68625	2.17401	1.90889	2.07523	1.74909
-4.57692	2.1103	2.33632	2.40247	2.463	1.74882	1.79427	2.2313	2.38681	1.41841	1.48678	2.35513	2.19429	0.777209	1.1547	1.61367	1.02494	2.31124	2.34388	2.0696	2.04808	2.26482	1.47282	1.64861	1.68889	2.17711	1.91088	2.07733	1.75046
-4.56485	2.11335	2.33896	2.40376	2.46486	1.75093	1.79623	2.2313	2.39032	1.42006	1.48853	2.35726	2.19747	0.778689	1.1552	1.61462	1.02643	2.31137	2.34388	2.07012	2.04808	2.26731	1.47471	1.65065	1.69152	2.18021	1.91287	2.07942	1.75183
-4.5528	2.1164	2.34159	2.40502	2.46671	1.75304	1.79819	2.2313	2.39384	1.4217	1.49028	2.35939	2.20065	0.780168	1.1557	1.61556	1.02791	2.3115	2.34388	2.07063	2.04808	2.2698	1.47659	1.65269	1.69415	2.18329	1.91484	2.08151	1.7532
-4.54077	2.11944	2.34422	2.40627	2.46854	1.75515	1.80014	2.2313	2.39734	1.42335	1.49202	2.3615	2.20383	0.781647	1.15619	1.6165	1.0294	2.31162	2.34388	2.07114	2.04808	2.27228	1.47848	1.65473	1.69678	2.18638	1.9168	2.08359	1.75457
-4.52875	2.12248	2.34684	2.40751	2.47036	1.75726	1.8021	2.23131	2.40085	1.42499	1.49377	2.36361	2.207	0.783126	1.15667	1.61743	1.03089	2.31174	2.34388	2.07164	2.04808	2.27477	1.48036	1.65677	1.69942	2.18945	1.91876	2.08567	1.75593
-4.51675	2.12551	2.34945	2.40873	2.47216	1.75937	1.80406	2.23131	2.40435	1.42663	1.49551	2.36571	2.21018	0.784605	1.15715	1.61836	1.03237	2.31185	2.34388	2.07214	2.04808	2.27725	1.48225	1.65881	1.70205	2.19252	1.92071	2.08775	1.75729
-4.50477	2.12853	2.35206	2.40994	2.47395	1.76148	1.80601	2.23131	2.40784	1.42828	1.49726	2.3678	2.21335	0.786084	1.15763	1.61928	1.03386	2.31196	2.34388	2.07262	2.04808	2.27973	1.48413	1.66085	1.70468	2.19558	1.92264	2.08982	1.75865
-4.4928	2.13155	2.35466	2.41113	2.47573	1.76359	1.80797	2.23131	2.41133	1.42992	1.499	2.36988	2.21652	0.787563	1.1581	1.62019	1.03535	2.31207	2.34388	2.0731	2.04808	2.28221	1.48602	1.6629	1.70732	2.19864	1.92457	2.09188	1.76
-4.48085	2.13455	2.35726	2.41231	2.4775	1.7657	1.80993	2.23131	2.41482	1.43156	1.50075	2.37196	2.2197	0.789042	1.15857	1.6211	1.03684	2.31218	2.34388	2.07358	2.04808	2.28468	1.4879	1.66494	1.70995	2.20169	1.92649	2.09395	1.76135
-4.46891	2.13756	2.35985	2.41348	2.47925	1.76781	1.81188	2.23131	2.4183	1.43321	1.50249	2.37402	2.22287	0.790522	1.15903	1.622	1.03832	2.31228	2.34388	2.07404	2.04808	2.28716	1.48979	1.66698	1.71258	2.20473	1.9284	2.096	1.7627
-4.457	2.14055	2.36243	2.41463	2.48098	1.76993	1.81384	2.23131	2.42178	1.43485	1.50424	2.37608	2.22604	0.792001	1.15949	1.6229	1.03981	2.31238	2.34388	2.0745	2.04808	2.28963	1.49168	1.66902	1.71521	2.20777	1.93031	2.09806	1.76405
-4.44509	2.14354	2.36501	2.41577	2.48271	1.77204	1.8158	2.23131	2.42526	1.43649	1.50598	2.37813	2.22921	0.79348	1.15994	1.62379	1.0413	2.31247	2.34388	2.07496	2.04808	2.2921	1.49356	1.67106	1.71785	2.2108	1.9322	2.1001	1.76539
-4.43321	2.14652	2.36758	2.41689	2.48442	1.77415	1.81775	2.23132	2.42873	1.43814	1.50773	2.38017	2.23237	0.794959	1.16038	1.62468	1.04278	2.31257	2.34388	2.0754	2.04808	2.29457	1.49545	1.6731	1.72048	2.21382	1.93408	2.10215	1.76673
-4.42134	2.1495	2.37014	2.418	2.48611	1.77626	1.81971	2.23132	2.4322	1.43978	1.50947	2.3822	2.23554	0.796438	1.16083	1.62556	1.04427	2.31266	2.34388	2.07584	2.04808	2.29703	1.49733	1.67514	1.72311	2.21683	1.93596	2.10419	1.76807
-4.40949	2.15247	2.3727	2.4191	2.4878	1.77837	1.82167	2.23132	2.43566	1.44142	1.51122	2.38422	2.2387	0.797917	1.16127	1.62644	1.04576	2.31274	2.34388	2.07628	2.04808	2.29949	1.49922	1.67718	1.72575	2.21984	1.93782	2.10622	1.7694
-4.39765	2.15543	2.37525	2.42018	2.48947	1.78048	1.82363	2.23132	2.43912	1.44307	1.51297	2.38624	2.24187	0.799396	1.1617	1.62731	1.04724	2.31283	2.34388	2.0767	2.04808	2.30196	1.5011	1.67922	1.72838	2.22284	1.93968	2.10825	1.77074
-4.38583	2.15838	2.3778	2.42125	2.49112	1.78259	1.82558	2.23132	2.44258	1.44471	1.51471	2.38824	2.24503	0.800876	1.16213	1.62817	1.04873	2.31291	2.34388	2.07712	2.04808	2.30441	1.50299	1.68126	1.73101	2.22584	1.94153	2.11028	1.77207
-4.37402	2.16133	2.38033	2.42231	2.49277	1.7847	1.82754	2.23132	2.44603	1.44635	1.51646	2.39024	2.24819	0.802355	1.16255	1.62903	1.05022	2.31299	2.34388	2.07754	2.04808	2.30687	1.50487	1.6833	1.73364	2.22883	1.94336	2.1123	1.7734
-4.36223	2.16427	2.38287	2.42335	2.4944	1.78681	1.8295	2.23132	2.44947	1.448	1.5182	2.39223	2.25136	0.803834	1.16297	1.62988	1.05171	2.31307	2.34388	2.07795	2.04808	2.30932	1.50676	1.68535	1.73628	2.23181	1.94519	2.11431	1.77472
-4.35046	2.16721	2.38539	2.42438	2.49601	1.78892	1.83145	2.23132	2.45292	1.44964	1.51995	2.39421	2.25452	0.805313	1.16339	1.63073	1.05319	2.31314	2.34388	2.07835	2.04808	2.31178	1.50864	1.68739	1.73891	2.23478	1.94701	2.11633	1.77604
-4.3387	2.17014	2.38791	2.4254	2.49762	1.79103	1.83341	2.23132	2.45636	1.45128	1.52169	2.39618	2.25768	0.806792	1.1638	1.63157	1.05468	2.31321	2.34388	2.07875	2.04808	2.31423	1.51053	1.68943	1.74154	2.23775	1.94883	2.11833	1.77736
-4.32696	2.17306	2.39042	2.4264	2.49921	1.79314	1.83537	2.23132	2.45979	1.45293	1.52344	2.39815	2.26083	0.808271	1.16421	1.63241	1.05617	2.31328	2.34388	2.07914	2.04808	2.31667	1.51242	1.69147	1.74418	2.24071	1.95063	2.12034	1.77868
-4.31524	2.17597	2.39293	2.42739	2.50079	1.79525	1.83732	2.23132	2.46322	1.45457	1.52518	2.4001	2.26399	0.80975	1.16461	1.63324	1.05765	2.31335	2.34388	2.07952	2.04808	2.31912	1.5143	1.69351	1.74681	2.24366	1.95242	2.12234	1.77999
-4.30353	2.17888	2.39543	2.42837	2.50235	1.79736	1.83928	2.23132	2.46665	1.45621	1.52693	2.40205	2.26715	0.811229	1.16501	1.63407	1.05914	2.31342	2.34388	2.0799	2.04808	2.32156	1.51619	1.69555	1.74944	2.24661	1.95421	2.12433	1.78131
-4.29184	2.18177	2.39792	2.42934	2.5039	1.79947	1.84124	2.23133	2.47007	1.45786	1.52867	2.40398	2.2703	0.812709	1.1654	1.63489	1.06063	2.31348	2.34388	2.08027	2.04808	2.324	1.51807	1.69759	1.75207	2.24954	1.95598	2.12632	1.78261
-4.28016	2.18467	2.4004	2.43029	2.50544	1.80158	1.84319	2.23133	2.47348	1.4595	1.53042	2.40591	2.27345	0.814188	1.16579	1.6357	1.06211	2.31354	2.34388	2.08064	2.04808	2.32644	1.51996	1.69963	1.75471	2.25248	1.95775	2.12831	1.78392
-4.2685	2.18755	2.40288	2.43124	2.50697	1.80369	1.84515	2.23133	2.4769	1.46114	1.53216	2.40784	2.27661	0.815667	1.16618	1.63651	1.0636	2.3136	2.34388	2.081	2.04808	2.32887	1.52184	1.70167	1.75734	2.2554	1.95951	2.13029	1.78523
-4.25685	2.19043	2.40536	2.43217	2.50848	1.8058	1.84711	2.23133	2.4803	1.46279	1.53391	2.40975	2.27976	0.817146	1.16656	1.63731	1.06509	2.31366	2.34388	2.08136	2.04808	2.33131	1.52373	1.70371	1.75997	2.25832	1.96125	2.13226	1.78653
-4.24522	2.1933	2.40782	2.43308	2.50998	1.80791	1.84906	2.23133	2.48371	1.46443	1.53566	2.41165	2.28291	0.818625	1.16694	1.63811	1.06657	2.31371	2.34388	2.08171	2.04808	2.33374	1.52561	1.70576	1.76261	2.26123	1.96299	2.13424	1.78783
-4.2336	2.19616	2.41028	2.43399	2.51147	1.81002	1.85102	2.23133	2.48711	1.46607	1.5374	2.41355	2.28606	0.820104	1.16731	1.63891	1.06806	2.31377	2.34388	2.08205	2.04808	2.33617	1.5275	1.7078	1.76524	2.26413	1.96472	2.1362	1.78912
-4.222	2.19902	2.41273	2.43488	2.51294	1.81214	1.85298	2.23133	2.4905	1.46772	1.53915	2.41543	2.2892	0.821583	1.16768	1.63969	1.06955	2.31382	2.34388	2.08239	2.04808	2.33859	1.52939	1.70984	1.76787	2.26702	1.96645	2.13817	1.79042
-4.21042	2.20187	2.41518	2.43577	2.5144	1.81425	1.85493	2.23133	2.49389	1.46936	1.54089	2.41731	2.29235	0.823063	1.16804	1.64048	1.07104	2.31387	2.34388	2.08273	2.04808	2.34102	1.53127	1.71188	1.7705	2.26991	1.96816	2.14013	1.79171
-4.19885	2.20471	2.41761	2.43664	2.51585	1.81636	1.85689	2.23133	2.49728	1.471	1.54264	2.41918	2.2955	0.824542	1.1684	1.64125	1.07252	2.31392	2.34388	2.08306	2.04808	2.34344	1.53316	1.71392	1.77314	2.27279	1.96986	2.14208	1.793
-4.1873	2.20755	2.42005	2.4375	2.51729	1.81847	1.85885	2.23133	2.50066	1.47265	1.54438	2.42104	2.29864	0.826021	1.16876	1.64203	1.07401	2.31396	2.34388	2.08338	2.04808	2.34586	1.53504	1.71596	1.77577	2.27567	1.97156	2.14403	1.79428
-4.17576	2.21037	2.42247	2.43834	2.51871	1.82058	1.8608	2.23133	2.50404	1.47429	1.54613	2.4229	2.30178	0.8275	1.16912	1.64279	1.0755	2.31401	2.34388	2.0837	2.04808	2.34828	1.53693	1.718	1.7784	2.27853	1.97324	2.14598	1.79557
-4.16423	2.21319	2.42489	2.43918	2.52012	1.82269	1.86276	2.23133	2.50741	1.47593	1.54787	2.42474	2.30493	0.828979	1.16947	1.64356	1.07698	2.31405	2.34388	2.08402	2.04808	2.35069	1.53881	1.72004	1.78104	2.28139	1.97492	2.14792	1.79685
-4.15273	2.21601	2.4273	2.44001	2.52152	1.8248	1.86472	2.23133	2.51077	1.47758	1.54962	2.42657	2.30807	0.830458	1.16981	1.64431	1.07847	2.3141	2.34388	2.08433	2.04808	2.3531	1.5407	1.72208	1.78367	2.28424	1.97659	2.14986	1.79813
-4.14123	2.21881	2.4297	2.44082	2.52291	1.82691	1.86667	2.23133	2.51414	1.47922	1.55136	2.4284	2.31121	0.831937	1.17015	1.64506	1.07996	2.31414	2.34388	2.08463	2.04808	2.35551	1.54258	1.72412	1.7863	2.28709	1.97825	2.15179	1.79941
-4.12976	2.22161	2.4321	2.44162	2.52429	1.82902	1.86863	2.23133	2.5175	1.48086	1.55311	2.43022	2.31434	0.833416	1.17049	1.64581	1.08144	2.31418	2.34388	2.08493	2.04808	2.35792	1.54447	1.72616	1.78893	2.28992	1.9799	2.15372	1.80068
-4.1183	2.2244	2.43449	2.44242	2.52565	1.83113	1.87059	2.23133	2.52085	1.48251	1.55485	2.43203	2.31748	0.834896	1.17083	1.64655	1.08293	2.31422	2.34388	2.08523	2.04808	2.36032	1.54636	1.72821	1.79157	2.29275	1.98154	2.15564	1.80195
-4.10685	2.22718	2.43687	2.4432	2.527	1.83324	1.87254	2.23133	2.5242	1.48415	1.5566	2.43383	2.32062	0.836375	1.17116	1.64729	1.08442	2.31425	2.34388	2.08552	2.04808	2.36273	1.54824	1.73025	1.7942	2.29557	1.98317	2.15756	1.80322
-4.09542	2.22996	2.43925	2.44397	2.52834	1.83535	1.8745	2.23133	2.52754	1.4858	1.55835	2.43562	2.32375	0.837854	1.17148	1.64802	1.08591	2.31429	2.34388	2.0858	2.04808	2.36513	1.55013	1.73229	1.79683	2.29838	1.9848	2.15948	1.80449
-4.084	2.23273	2.44162	2.44473	2.52966	1.83746	1.87646	2.23133	2.53088	1.48744	1.56009	2.43741	2.32688	0.839333	1.17181	1.64874	1.08739	2.31432	2.34388	2.08608	2.04808	2.36752	1.55201	1.73433	1.79947	2.30119	1.98641	2.16139	1.80576
-4.0726	2.23549	2.44398	2.44548	2.53098	1.83957	1.87841	2.23133	2.53421	1.48908	1.56184	2.43918	2.33002	0.840812	1.17213	1.64947	1.08888	2.31436	2.34388	2.08636	2.04808	2.36992	1.5539	1.73637	1.8021	2.30399	1.98802	2.1633	1.80702
-4.06121	2.23824	2.44633	2.44622	2.53228	1.84168	1.88037	2.23133	2.53754	1.49073	1.56358	2.44095	2.33315	0.842291	1.17244	1.65018	1.09037	2.31439	2.34388	2.08663	2.04808	2.37231	1.55578	1.73841	1.80473	2.30678	1.98962	2.1652	1.80828
-4.04984	2.24099	2.44868	2.44695	2.53357	1.84379	1.88233	2.23133	2.54087	1.49237	1.56533	2.44271	2.33628	0.84377	1.17275	1.65089	1.09185	2.31442	2.34388	2.0869	2.04808	2.3747	1.55767	1.74045	1.80736	2.30956	1.9912	2.1671	1.80954
-4.03848	2.24372	2.45102	2.44767	2.53485	1.8459	1.88428	2.23133	2.54418	1.49401	1.56707	2.44446	2.33941	0.84525	1.17306	1.6516	1.09334	2.31445	2.34388	2.08716	2.04808	2.37709	1.55955	1.74249	1.81	2.31234	1.99278	2.16899	1.81079
-4.02714	2.24645	2.45335	2.44837	2.53611	1.84801	1.88624	2.23133	2.5475	1.49566	1.56882	2.4462	2.34253	0.846729	1.17337	1.6523	1.09483	2.31448	2.34388	2.08742	2.04808	2.37947	1.56144	1.74453	1.81263	2.31511	1.99436	2.17088	1.81204
-4.01581	2.24918	2.45568	2.44907	2.53737	1.85012	1.8882	2.23133	2.55081	1.4973	1.57056	2.44793	2.34566	0.848208	1.17367	1.653	1.09631	2.31451	2.34388	2.08768	2.04808	2.38186	1.56332	1.74657	1.81526	2.31787	1.99592	2.17277	1.8133
-4.0045	2.25189	2.458	2.44976	2.53861	1.85223	1.89015	2.23133	2.55411	1.49894	1.57231	2.44966	2.34878	0.849687	1.17397	1.65369	1.0978	2.31453	2.34388	2.08793	2.04808	2.38424	1.56521	1.74861	1.81789	2.32062	1.99747	2.17465	1.81454
-3.9932	2.2546	2.46031	2.45044	2.53984	1.85435	1.89211	2.23133	2.55741	1.50059	1.57405	2.45137	2.35191	0.851166	1.17427	1.65437	1.09929	2.31456	2.34388	2.08818	2.04808	2.38661	1.5671	1.75066	1.82053	2.32336	1.99902	2.17653	1.81579
-3.98192	2.2573	2.46261	2.45111	2.54106	1.85646	1.89407	2.23133	2.56071	1.50223	1.5758	2.45308	2.35503	0.852645	1.17456	1.65505	1.10077	2.31459	2.34388	2.08842	2.04808	2.38899	1.56898	1.7527	1.82316	2.3261	2.00055	2.1784	1.81703
-3.97065	2.25999	2.46491	2.45177	2.54227	1.85857	1.89603	2.23133	2.56399	1.50387	1.57754	2.45478	2.35815	0.854124	1.17485	1.65573	1.10226	2.31461	2.34388	2.08866	2.04808	2.39136	1.57087	1.75474	1.82579	2.32883	2.00208	2.18027	1.81828
-3.95939	2.26267	2.4672	2.45242	2.54347	1.86068	1.89798	2.23133	2.56728	1.50552	1.57929	2.45647	2.36127	0.855603	1.17513	1.6564	1.10375	2.31463	2.34388	2.08889	2.04808	2.39373	1.57275	1.75678	1.82843	2.33155	2.0036	2.18213	1.81951
-3.94815	2.26535	2.46948	2.45307	2.54465	1.86279	1.89994	2.23133	2.57056	1.50716	1.58104	2.45815	2.36439	0.857083	1.17541	1.65707	1.10524	2.31466	2.34388	2.08912	2.04808	2.3961	1.57464	1.75882	1.83106	2.33426	2.00511	2.18399	1.82075
-3.93693	2.26802	2.47176	2.4537	2.54583	1.8649	1.9019	2.23133	2.57383	1.5088	1.58278	2.45983	2.3675	0.858562	1.17569	1.65773	1.10672	2.31468	2.34388	2.08935	2.04808	2.39846	1.57652	1.76086	1.83369	2.33697	2.00661	2.18585	1.82199
-3.92572	2.27068	2.47403	2.45432	2.54699	1.86701	1.90385	2.23133	2.5771	1.51045	1.58453	2.46149	2.37062	0.860041	1.17597	1.65839	1.10821	2.3147	2.34388	2.08957	2.04808	2.40082	1.57841	1.7629	1.83632	2.33966	2.0081	2.1877	1.82322
-3.91452	2.27333	2.47629	2.45494	2.54814	1.86912	1.90581	2.23133	2.58036	1.51209	1.58627	2.46315	2.37373	0.86152	1.17624	1.65904	1.1097	2.31472	2.34388	2.08979	2.04808	2.40318	1.58029	1.76494	1.83896	2.34235	2.00959	2.18955	1.82445
-3.90334	2.27598	2.47854	2.45554	2.54928	1.87123	1.90777	2.23133	2.58362	1.51373	1.58802	2.46479	2.37684	0.862999	1.17651	1.65969	1.11118	2.31474	2.34388	2.09001	2.04808	2.40554	1.58218	1.76698	1.84159	2.34503	2.01106	2.19139	1.82568
-3.89217	2.27862	2.48078	2.45614	2.55041	1.87334	1.90972	2.23133	2.58687	1.51538	1.58976	2.46643	2.37996	0.864478	1.17677	1.66033	1.11267	2.31476	2.34388	2.09022	2.04808	2.40789	1.58407	1.76902	1.84422	2.34771	2.01253	2.19323	1.8269
-3.88102	2.28124	2.48302	2.45673	2.55153	1.87545	1.91168	2.23133	2.59012	1.51702	1.59151	2.46807	2.38307	0.865957	1.17704	1.66097	1.11416	2.31478	2.34388	2.09043	2.04808	2.41024	1.58595	1.77106	1.84686	2.35037	2.01399	2.19506	1.82813
-3.86988	2.28387	2.48525	2.45731	2.55263	1.87756	1.91364	2.23133	2.59336	1.51866	1.59325	2.46969	2.38617	0.867437	1.1773	1.66161	1.11564	2.31479	2.34388	2.09064	2.04808	2.41259	1.58784	1.77311	1.84949	2.35303	2.01544	2.19689	1.82935
-3.85876	2.28648	2.48748	2.45788	2.55373	1.87967	1.91559	2.23133	2.5966	1.52031	1.595	2.4713	2.38928	0.868916	1.17755	1.66224	1.11713	2.31481	2.34388	2.09084	2.04808	2.41494	1.58972	1.77515	1.85212	2.35568	2.01688	2.19872	1.83057
-3.84765	2.28908	2.48969	2.45844	2.55482	1.88178	1.91755	2.23133	2.59983	1.52195	1.59674	2.47291	2.39239	0.870395	1.17781	1.66286	1.11862	2.31483	2.34388	2.09104	2.04808	2.41728	1.59161	1.77719	1.85475	2.35832	2.01831	2.20054	1.83178
-3.83655	2.29168	2.4919	2.45899	2.55589	1.88389	1.91951	2.23133	2.60305	1.52359	1.59849	2.4745	2.39549	0.871874	1.17806	1.66348	1.12011	2.31484	2.34388	2.09123	2.04808	2.41962	1.59349	1.77923	1.85739	2.36095	2.01973	2.20236	1.833
-3.82547	2.29427	2.4941	2.45954	2.55695	1.886	1.92146	2.23133	2.60627	1.52524	1.60023	2.47609	2.39859	0.873353	1.17831	1.6641	1.12159	2.31486	2.34388	2.09142	2.04808	2.42196	1.59538	1.78127	1.86002	2.36357	2.02115	2.20417	1.83421
-3.8144	2.29685	2.4963	2.46008	2.55801	1.88811	1.92342	2.23133	2.60949	1.52688	1.60198	2.47767	2.4017	0.874832	1.17855	1.66471	1.12308	2.31487	2.34388	2.09161	2.04808	2.42429	1.59726	1.78331	1.86265	2.36619	2.02255	2.20598	1.83542
-3.80335	2.29942	2.49848	2.46061	2.55905	1.89022	1.92538	2.23133	2.6127	1.52852	1.60373	2.47924	2.4048	0.876311	1.17879	1.66531	1.12457	2.31489	2.34388	2.0918	2.04808	2.42663	1.59915	1.78535	1.86529	2.3688	2.02395	2.20779	1.83663
-3.79231	2.30199	2.50066	2.46113	2.56008	1.89233	1.92733	2.23133	2.6159	1.53017	1.60547	2.48081	2.40789	0.87779	1.17903	1.66592	1.12605	2.3149	2.34388	2.09198	2.04808	2.42896	1.60104	1.78739	1.86792	2.3714	2.02534	2.20959	1.83783
-3.78128	2.30455	2.50283	2.46164	2.5611	1.89444	1.92929	2.23133	2.6191	1.53181	1.60722	2.48236	2.41099	0.87927	1.17927	1.66651	1.12754	2.31491	2.34388	2.09216	2.04808	2.43128	1.60292	1.78943	1.87055	2.37399	2.02672	2.21139	1.83904
-3.77027	2.3071	2.505	2.46215	2.56212	1.89656	1.93125	2.23133	2.62229	1.53345	1.60896	2.48391	2.41409	0.880749	1.1795	1.66711	1.12903	2.31493	2.34388	2.09233	2.04808	2.43361	1.60481	1.79147	1.87318	2.37657	2.0281	2.21318	1.84024
-3.75927	2.30964	2.50715	2.46265	2.56312	1.89867	1.9332	2.23133	2.62548	1.5351	1.61071	2.48545	2.41718	0.882228	1.17973	1.6677	1.13051	2.31494	2.34388	2.09251	2.04808	2.43593	1.60669	1.79352	1.87582	2.37915	2.02946	2.21497	1.84144
-3.74829	2.31217	2.5093	2.46314	2.56411	1.90078	1.93516	2.23133	2.62866	1.53674	1.61245	2.48698	2.42027	0.883707	1.17996	1.66828	1.132	2.31495	2.34388	2.09268	2.04808	2.43825	1.60858	1.79556	1.87845	2.38172	2.03082	2.21676	1.84264
-3.73732	2.31469	2.51144	2.46362	2.56509	1.90289	1.93712	2.23133	2.63183	1.53838	1.6142	2.4885	2.42336	0.885186	1.18019	1.66886	1.13349	2.31496	2.34388	2.09284	2.04808	2.44056	1.61046	1.7976	1.88108	2.38427	2.03217	2.21854	1.84383
-3.72636	2.31721	2.51357	2.4641	2.56606	1.905	1.93907	2.23133	2.635	1.54003	1.61594	2.49001	2.42645	0.886665	1.18041	1.66944	1.13497	2.31497	2.34388	2.09301	2.04808	2.44288	1.61235	1.79964	1.88371	2.38682	2.03351	2.22032	1.84502
-3.71542	2.31972	2.5157	2.46457	2.56702	1.90711	1.94103	2.23133	2.63816	1.54167	1.61769	2.49152	2.42954	0.888144	1.18063	1.67001	1.13646	2.31498	2.34388	2.09317	2.04808	2.44519	1.61423	1.80168	1.88635	2.38937	2.03484	2.22209	1.84621
-3.70449	2.32222	2.51782	2.46503	2.56797	1.90922	1.94299	2.23133	2.64132	1.54331	1.61943	2.49301	2.43263	0.889624	1.18084	1.67057	1.13795	2.31499	2.34388	2.09333	2.04808	2.44749	1.61612	1.80372	1.88898	2.3919	2.03616	2.22386	1.8474
-3.69358	2.32471	2.51993	2.46548	2.56891	1.91133	1.94494	2.23133	2.64447	1.54496	1.62118	2.4945	2.43571	0.891103	1.18106	1.67114	1.13944	2.315	2.34388	2.09348	2.04808	2.4498	1.618	1.80576	1.89161	2.39442	2.03747	2.22562	1.84859
-3.68268	2.32719	2.52203	2.46593	2.56984	1.91344	1.9469	2.23134	2.64762	1.5466	1.62292	2.49598	2.4388	0.892582	1.18127	1.67169	1.14092	2.31501	2.34388	2.09363	2.04808	2.4521	1.61989	1.8078	1.89425	2.39694	2.03878	2.22738	1.84977
-3.67179	2.32967	2.52412	2.46637	2.57076	1.91555	1.94886	2.23134	2.65076	1.54824	1.62467	2.49745	2.44188	0.894061	1.18148	1.67225	1.14241	2.31502	2.34388	2.09378	2.04808	2.4544	1.62178	1.80984	1.89688	2.39945	2.04008	2.22914	1.85096
-3.66092	2.33213	2.52621	2.4668	2.57167	1.91766	1.95081	2.23134	2.65389	1.54989	1.62642	2.49891	2.44496	0.89554	1.18169	1.6728	1.1439	2.31503	2.34388	2.09393	2.04808	2.45669	1.62366	1.81188	1.89951	2.40195	2.04137	2.23089	1.85214
-3.65006	2.33459	2.52829	2.46723	2.57257	1.91977	1.95277	2.23134	2.65702	1.55153	1.62816	2.50037	2.44804	0.897019	1.18189	1.67334	1.14538	2.31504	2.34388	2.09408	2.04808	2.45899	1.62555	1.81392	1.90214	2.40444	2.04265	2.23264	1.85331
-3.63921	2.33704	2.53036	2.46765	2.57347	1.92188	1.95473	2.23134	2.66014	1.55317	1.62991	2.50182	2.45112	0.898498	1.18209	1.67389	1.14687	2.31505	2.34388	2.09422	2.04808	2.46128	1.62743	1.81597	1.90478	2.40692	2.04392	2.23438	1.85449
-3.62838	2.33948	2.53242	2.46806	2.57435	1.92399	1.95668	2.23134	2.66326	1.55482	1.63165	2.50325	2.45419	0.899977	1.18229	1.67442	1.14836	2.31505	2.34388	2.09436	2.04808	2.46356	1.62932	1.81801	1.90741	2.4094	2.04519	2.23613	1.85566
-3.61756	2.34191	2.53448	2.46847	2.57522	1.9261	1.95864	2.23134	2.66637	1.55646	1.6334	2.50468	2.45727	0.901457	1.18249	1.67496	1.14984	2.31506	2.34388	2.09449	2.04808	2.46585	1.6312	1.82005	1.91004	2.41186	2.04645	2.23786	1.85684
-3.60675	2.34434	2.53653	2.46887	2.57609	1.92821	1.9606	2.23134	2.66947	1.55811	1.63514	2.50611	2.46034	0.902936	1.18268	1.67548	1.15133	2.31507	2.34388	2.09463	2.04808	2.46813	1.63309	1.82209	1.91268	2.41432	2.04769	2.23959	1.85801
-3.59596	2.34675	2.53857	2.46926	2.57694	1.93032	1.96255	2.23134	2.67257	1.55975	1.63689	2.50752	2.46341	0.904415	1.18287	1.67601	1.15282	2.31508	2.34388	2.09476	2.04808	2.47041	1.63497	1.82413	1.91531	2.41677	2.04893	2.24132	1.85917
-3.58518	2.34916	2.5406	2.46965	2.57778	1.93243	1.96451	2.23134	2.67566	1.56139	1.63863	2.50892	2.46648	0.905894	1.18306	1.67653	1.15431	2.31508	2.34388	2.09489	2.04808	2.47269	1.63686	1.82617	1.91794	2.41921	2.05017	2.24305	1.86034
-3.57441	2.35156	2.54262	2.47003	2.57862	1.93454	1.96647	2.23134	2.67875	1.56304	1.64038	2.51032	2.46955	0.907373	1.18325	1.67705	1.15579	2.31509	2.34388	2.09502	2.04808	2.47496	1.63875	1.82821	1.92057	2.42164	2.05139	2.24477	1.8615
-3.56366	2.35395	2.54464	2.47041	2.57945	1.93665	1.96842	2.23134	2.68183	1.56468	1.64212	2.51171	2.47262	0.908852	1.18344	1.67756	1.15728	2.31509	2.34388	2.09514	2.04808	2.47723	1.64063	1.83025	1.92321	2.42406	2.05261	2.24649	1.86267
-3.55292	2.35633	2.54665	2.47078	2.58026	1.93877	1.97038	2.23134	2.6849	1.56632	1.64387	2.51309	2.47568	0.910331	1.18362	1.67807	1.15877	2.3151	2.34388	2.09527	2.04808	2.47949	1.64252	1.83229	1.92584	2.42647	2.05382	2.2482	1.86382
-3.54219	2.35871	2.54865	2.47114	2.58107	1.94088	1.97234	2.23134	2.68797	1.56797	1.64561	2.51446	2.47874	0.911811	1.1838	1.67857	1.16025	2.31511	2.34388	2.09539	2.04808	2.48176	1.6444	1.83433	1.92847	2.42888	2.05502	2.24991	1.86498
-3.53148	2.36107	2.55064	2.4715	2.58187	1.94299	1.9743	2.23134	2.69103	1.56961	1.64736	2.51583	2.48181	0.91329	1.18398	1.67907	1.16174	2.31511	2.34388	2.0955	2.04808	2.48402	1.64629	1.83637	1.9311	2.43127	2.05621	2.25161	1.86614
-3.52078	2.36343	2.55263	2.47185	2.58266	1.9451	1.97625	2.23134	2.69408	1.57125	1.64911	2.51719	2.48487	0.914769	1.18415	1.67957	1.16323	2.31512	2.34388	2.09562	2.04808	2.48628	1.64817	1.83842	1.93374	2.43366	2.0574	2.25331	1.86729
-3.5101	2.36578	2.55461	2.4722	2.58345	1.94721	1.97821	2.23134	2.69713	1.5729	1.65085	2.51853	2.48792	0.916248	1.18433	1.68006	1.16471	2.31512	2.34388	2.09574	2.04808	2.48853	1.65006	1.84046	1.93637	2.43604	2.05857	2.25501	1.86844
-3.49942	2.36812	2.55658	2.47254	2.58422	1.94932	1.98017	2.23134	2.70017	1.57454	1.6526	2.51987	2.49098	0.917727	1.1845	1.68055	1.1662	2.31513	2.34388	2.09585	2.04808	2.49078	1.65194	1.8425	1.939	2.43841	2.05974	2.2567	1.86959
-3.48876	2.37045	2.55854	2.47287	2.58498	1.95143	1.98212	2.23134	2.7032	1.57618	1.65434	2.52121	2.49403	0.919206	1.18467	1.68104	1.16769	2.31513	2.34388	2.09596	2.04808	2.49303	1.65383	1.84454	1.94164	2.44077	2.0609	2.25839	1.87074
-3.47811	2.37277	2.56049	2.4732	2.58574	1.95354	1.98408	2.23134	2.70623	1.57783	1.65609	2.52253	2.49709	0.920685	1.18483	1.68152	1.16917	2.31514	2.34388	2.09607	2.04808	2.49528	1.65572	1.84658	1.94427	2.44312	2.06206	2.26008	1.87189
-3.46748	2.37508	2.56244	2.47353	2.58649	1.95565	1.98604	2.23134	2.70925	1.57947	1.65783	2.52385	2.50014	0.922164	1.185	1.682	1.17066	2.31514	2.34388	2.09617	2.04808	2.49752	1.6576	1.84862	1.9469	2.44547	2.0632	2.26176	1.87303
-3.45686	2.37739	2.56437	2.47384	2.58723	1.95776	1.98799	2.23134	2.71227	1.58111	1.65958	2.52516	2.50319	0.923644	1.18516	1.68247	1.17215	2.31514	2.34388	2.09627	2.04808	2.49976	1.65949	1.85066	1.94953	2.4478	2.06434	2.26344	1.87417
-3.44625	2.37969	2.5663	2.47416	2.58796	1.95987	1.98995	2.23134	2.71528	1.58276	1.66132	2.52646	2.50624	0.925123	1.18532	1.68294	1.17364	2.31515	2.34388	2.09638	2.04808	2.502	1.66137	1.8527	1.95217	2.45013	2.06547	2.26511	1.87531
-3.43566	2.38197	2.56823	2.47447	2.58868	1.96198	1.99191	2.23134	2.71828	1.5844	1.66307	2.52775	2.50928	0.926602	1.18548	1.68341	1.17512	2.31515	2.34388	2.09648	2.04808	2.50423	1.66326	1.85474	1.9548	2.45245	2.06659	2.26678	1.87645
-3.42507	2.38425	2.57014	2.47477	2.58939	1.96409	1.99386	2.23134	2.72128	1.58604	1.66481	2.52903	2.51233	0.928081	1.18564	1.68387	1.17661	2.31515	2.34388	2.09658	2.04808	2.50646	1.66514	1.85678	1.95743	2.45475	2.06771	2.26844	1.87758
-3.4145	2.38652	2.57205	2.47507	2.5901	1.9662	1.99582	2.23134	2.72426	1.58769	1.66656	2.53031	2.51537	0.92956	1.18579	1.68433	1.1781	2.31516	2.34388	2.09667	2.04808	2.50869	1.66703	1.85882	1.96006	2.45705	2.06881	2.27011	1.87872
-3.40395	2.38878	2.57394	2.47536	2.5908	1.96831	1.99778	2.23134	2.72725	1.58933	1.6683	2.53158	2.51841	0.931039	1.18594	1.68478	1.17958	2.31516	2.34388	2.09677	2.04808	2.51091	1.66891	1.86087	1.9627	2.45934	2.06991	2.27176	1.87985
-3.3934	2.39104	2.57583	2.47565	2.59149	1.97042	1.99973	2.23134	2.73022	1.59097	1.67005	2.53284	2.52145	0.932518	1.18609	1.68523	1.18107	2.31516	2.34388	2.09686	2.04808	2.51313	1.6708	1.86291	1.96533	2.46163	2.071	2.27342	1.88098
-3.38287	2.39328	2.57772	2.47593	2.59217	1.97253	2.00169	2.23134	2.73319	1.59262	1.6718	2.53409	2.52449	0.933998	1.18624	1.68568	1.18256	2.31517	2.34388	2.09695	2.04808	2.51535	1.67268	1.86495	1.96796	2.4639	2.07209	2.27507	1.88211
-3.37235	2.39552	2.57959	2.47621	2.59284	1.97464	2.00365	2.23134	2.73615	1.59426	1.67354	2.53534	2.52752	0.935477	1.18639	1.68612	1.18404	2.31517	2.34388	2.09704	2.04808	2.51757	1.67457	1.86699	1.9706	2.46616	2.07316	2.27672	1.88323
-3.36185	2.39774	2.58146	2.47648	2.59351	1.97675	2.0056	2.23134	2.73911	1.5959	1.67529	2.53657	2.53056	0.936956	1.18653	1.68656	1.18553	2.31517	2.34388	2.09713	2.04808	2.51978	1.67646	1.86903	1.97323	2.46842	2.07423	2.27836	1.88436
-3.35136	2.39996	2.58331	2.47675	2.59417	1.97887	2.00756	2.23134	2.74206	1.59755	1.67703	2.5378	2.53359	0.938435	1.18668	1.687	1.18702	2.31518	2.34388	2.09721	2.04808	2.52199	1.67834	1.87107	1.97586	2.47066	2.07529	2.28	1.88548
-3.34088	2.40217	2.58516	2.47702	2.59482	1.98098	2.00952	2.23134	2.745	1.59919	1.67878	2.53902	2.53662	0.939914	1.18682	1.68743	1.1885	2.31518	2.34388	2.0973	2.04808	2.52419	1.68023	1.87311	1.97849	2.4729	2.07635	2.28163	1.8866
-3.33041	2.40437	2.587	2.47728	2.59546	1.98309	2.01147	2.23134	2.74793	1.60083	1.68052	2.54024	2.53965	0.941393	1.18696	1.68786	1.18999	2.31518	2.34388	2.09738	2.04808	2.5264	1.68211	1.87515	1.98113	2.47513	2.07739	2.28326	1.88772
-3.31995	2.40656	2.58884	2.47753	2.5961	1.9852	2.01343	2.23134	2.75086	1.60248	1.68227	2.54144	2.54267	0.942872	1.1871	1.68829	1.19148	2.31518	2.34388	2.09746	2.04808	2.52859	1.684	1.87719	1.98376	2.47735	2.07843	2.28489	1.88883
-3.30951	2.40874	2.59066	2.47779	2.59672	1.98731	2.01539	2.23134	2.75378	1.60412	1.68401	2.54264	2.5457	0.944351	1.18723	1.68871	1.19297	2.31519	2.34388	2.09754	2.04808	2.53079	1.68588	1.87923	1.98639	2.47956	2.07946	2.28652	1.88995
-3.29908	2.41092	2.59248	2.47803	2.59734	1.98942	2.01734	2.23134	2.75669	1.60576	1.68576	2.54383	2.54872	0.945831	1.18736	1.68913	1.19445	2.31519	2.34388	2.09762	2.04808	2.53298	1.68777	1.88128	1.98902	2.48176	2.08048	2.28814	1.89106
-3.28866	2.41308	2.59429	2.47827	2.59796	1.99153	2.0193	2.23134	2.7596	1.60741	1.6875	2.54501	2.55174	0.94731	1.1875	1.68954	1.19594	2.31519	2.34388	2.09769	2.04808	2.53517	1.68965	1.88332	1.99166	2.48395	2.0815	2.28975	1.89217
-3.27826	2.41524	2.59609	2.47851	2.59856	1.99364	2.02126	2.23134	2.7625	1.60905	1.68925	2.54619	2.55476	0.948789	1.18763	1.68996	1.19743	2.31519	2.34388	2.09777	2.04808	2.53736	1.69154	1.88536	1.99429	2.48613	2.08251	2.29137	1.89328
-3.26787	2.41738	2.59789	2.47875	2.59916	1.99575	2.02321	2.23134	2.76539	1.61069	1.69099	2.54736	2.55778	0.950268	1.18776	1.69036	1.19891	2.31519	2.34388	2.09784	2.04808	2.53954	1.69343	1.8874	1.99692	2.48831	2.08351	2.29297	1.89439
-3.25749	2.41952	2.59967	2.47898	2.59975	1.99786	2.02517	2.23134	2.76827	1.61234	1.69274	2.54852	2.56079	0.951747	1.18788	1.69077	1.2004	2.3152	2.34388	2.09792	2.04808	2.54172	1.69531	1.88944	1.99956	2.49047	2.08451	2.29458	1.89549
-3.24712	2.42165	2.60145	2.4792	2.60034	1.99997	2.02713	2.23134	2.77115	1.61398	1.69449	2.54967	2.5638	0.953226	1.18801	1.69117	1.20189	2.3152	2.34388	2.09799	2.04808	2.5439	1.6972	1.89148	2.00219	2.49263	2.08549	2.29618	1.89659
-3.23676	2.42377	2.60322	2.47943	2.60091	2.00208	2.02908	2.23134	2.77402	1.61562	1.69623	2.55081	2.56681	0.954705	1.18813	1.69157	1.20337	2.3152	2.34388	2.09806	2.04808	2.54607	1.69908	1.89352	2.00482	2.49477	2.08647	2.29778	1.8977
-3.22642	2.42588	2.60498	2.47965	2.60149	2.00419	2.03104	2.23134	2.77689	1.61727	1.69798	2.55195	2.56982	0.956185	1.18825	1.69196	1.20486	2.3152	2.34388	2.09812	2.04808	2.54824	1.70097	1.89556	2.00745	2.49691	2.08745	2.29937	1.8988
-3.21609	2.42799	2.60673	2.47986	2.60205	2.0063	2.033	2.23134	2.77974	1.61891	1.69972	2.55308	2.57283	0.957664	1.18837	1.69236	1.20635	2.3152	2.34388	2.09819	2.04808	2.55041	1.70285	1.8976	2.01009	2.49904	2.08841	2.30096	1.89989
-3.20577	2.43008	2.60848	2.48007	2.6026	2.00841	2.03495	2.23134	2.78259	1.62055	1.70147	2.5542	2.57584	0.959143	1.18849	1.69274	1.20784	2.3152	2.34388	2.09825	2.04808	2.55257	1.70474	1.89964	2.01272	2.50116	2.08937	2.30255	1.90099
-3.19547	2.43216	2.61021	2.48028	2.60315	2.01052	2.03691	2.23134	2.78543	1.6222	1.70321	2.55532	2.57884	0.960622	1.18861	1.69313	1.20932	2.31521	2.34388	2.09832	2.04808	2.55473	1.70662	1.90168	2.01535	2.50327	2.09032	2.30413	1.90208
-3.18517	2.43424	2.61194	2.48048	2.6037	2.01263	2.03887	2.23134	2.78827	1.62384	1.70496	2.55642	2.58184	0.962101	1.18872	1.69351	1.21081	2.31521	2.34388	2.09838	2.04808	2.55688	1.70851	1.90373	2.01798	2.50537	2.09127	2.30571	1.90317
-3.17489	2.43631	2.61366	2.48068	2.60423	2.01474	2.04082	2.23134	2.79109	1.62548	1.7067	2.55752	2.58484	0.96358	1.18884	1.69389	1.2123	2.31521	2.34388	2.09844	2.04808	2.55904	1.7104	1.90577	2.02062	2.50746	2.0922	2.30729	1.90426
-3.16462	2.43837	2.61537	2.48088	2.60476	2.01685	2.04278	2.23134	2.79391	1.62713	1.70845	2.55861	2.58784	0.965059	1.18895	1.69426	1.21378	2.31521	2.34388	2.0985	2.04808	2.56119	1.71228	1.90781	2.02325	2.50954	2.09313	2.30886	1.90535
-3.15436	2.44041	2.61708	2.48107	2.60529	2.01896	2.04474	2.23134	2.79672	1.62877	1.71019	2.5597	2.59083	0.966538	1.18906	1.69464	1.21527	2.31521	2.34388	2.09856	2.04808	2.56333	1.71417	1.90985	2.02588	2.51162	2.09406	2.31043	1.90644
-3.14412	2.44245	2.61878	2.48126	2.6058	2.02108	2.04669	2.23134	2.79953	1.63041	1.71194	2.56078	2.59382	0.968018	1.18917	1.695	1.21676	2.31521	2.34388	2.09862	2.04808	2.56548	1.71605	1.91189	2.02852	2.51368	2.09497	2.31199	1.90752
-3.13389	2.44449	2.62046	2.48145	2.60631	2.02319	2.04865	2.23134	2.80233	1.63206	1.71368	2.56185	2.59682	0.969497	1.18928	1.69537	1.21824	2.31521	2.34388	2.09868	2.04808	2.56762	1.71794	1.91393	2.03115	2.51574	2.09588	2.31355	1.90861
-3.12366	2.44651	2.62214	2.48163	2.60682	2.0253	2.05061	2.23134	2.80512	1.6337	1.71543	2.56291	2.5998	0.970976	1.18938	1.69573	1.21973	2.31521	2.34388	2.09873	2.04808	2.56975	1.71982	1.91597	2.03378	2.51778	2.09678	2.31511	1.90969
-3.11345	2.44852	2.62382	2.48181	2.60731	2.02741	2.05256	2.23134	2.8079	1.63534	1.71717	2.56396	2.60279	0.972455	1.18949	1.69609	1.22122	2.31522	2.34388	2.09879	2.04808	2.57188	1.72171	1.91801	2.03641	2.51982	2.09768	2.31666	1.91077
-3.10326	2.45052	2.62548	2.48198	2.6078	2.02952	2.05452	2.23134	2.81067	1.63699	1.71892	2.56501	2.60578	0.973934	1.18959	1.69645	1.2227	2.31522	2.34388	2.09884	2.04808	2.57401	1.72359	1.92005	2.03905	2.52185	2.09857	2.31821	1.91184
-3.09307	2.45252	2.62714	2.48216	2.60829	2.03163	2.05648	2.23134	2.81344	1.63863	1.72067	2.56605	2.60876	0.975413	1.1897	1.6968	1.22419	2.31522	2.34388	2.09889	2.04808	2.57614	1.72548	1.92209	2.04168	2.52386	2.09945	2.31976	1.91292
-3.0829	2.45451	2.62878	2.48233	2.60877	2.03374	2.05843	2.23134	2.8162	1.64027	1.72241	2.56709	2.61174	0.976892	1.1898	1.69715	1.22568	2.31522	2.34388	2.09894	2.04808	2.57826	1.72736	1.92413	2.04431	2.52587	2.10032	2.3213	1.91399
-3.07274	2.45648	2.63042	2.48249	2.60924	2.03585	2.06039	2.23134	2.81895	1.64192	1.72416	2.56811	2.61472	0.978371	1.1899	1.6975	1.22717	2.31522	2.34388	2.09899	2.04808	2.58038	1.72925	1.92618	2.04694	2.52787	2.10119	2.32284	1.91507
-3.06259	2.45845	2.63205	2.48266	2.60971	2.03796	2.06235	2.23134	2.82169	1.64356	1.7259	2.56913	2.61769	0.979851	1.18999	1.69784	1.22865	2.31522	2.34388	2.09904	2.04808	2.5825	1.73114	1.92822	2.04958	2.52986	2.10205	2.32437	1.91614
-3.05245	2.46041	2.63368	2.48282	2.61017	2.04007	2.0643	2.23134	2.82443	1.64521	1.72765	2.57014	2.62067	0.98133	1.19009	1.69818	1.23014	2.31522	2.34388	2.09909	2.04808	2.58461	1.73302	1.93026	2.05221	2.53184	2.10291	2.32591	1.9172
-3.04232	2.46236	2.63529	2.48298	2.61062	2.04218	2.06626	2.23134	2.82716	1.64685	1.72939	2.57115	2.62364	0.982809	1.19018	1.69852	1.23163	2.31522	2.34388	2.09914	2.04808	2.58672	1.73491	1.9323	2.05484	2.53382	2.10376	2.32743	1.91827
-3.03221	2.4643	2.6369	2.48313	2.61107	2.04429	2.06822	2.23134	2.82988	1.64849	1.73114	2.57215	2.62661	0.984288	1.19028	1.69886	1.23311	2.31522	2.34388	2.09919	2.04808	2.58882	1.73679	1.93434	2.05747	2.53578	2.1046	2.32896	1.91934
-3.02211	2.46623	2.6385	2.48328	2.61152	2.0464	2.07017	2.23134	2.83259	1.65014	1.73288	2.57314	2.62958	0.985767	1.19037	1.69919	1.2346	2.31522	2.34388	2.09923	2.04808	2.59092	1.73868	1.93638	2.06011	2.53773	2.10543	2.33048	1.9204
-3.01202	2.46816	2.64009	2.48343	2.61195	2.04851	2.07213	2.23134	2.83529	1.65178	1.73463	2.57412	2.63254	0.987246	1.19046	1.69952	1.23609	2.31522	2.34388	2.09927	2.04808	2.59302	1.74056	1.93842	2.06274	2.53968	2.10626	2.332	1.92146
-3.00194	2.47007	2.64167	2.48358	2.61239	2.05062	2.07409	2.23134	2.83799	1.65342	1.73637	2.5751	2.6355	0.988725	1.19055	1.69984	1.23757	2.31522	2.34388	2.09932	2.04808	2.59511	1.74245	1.94046	2.06537	2.54161	2.10708	2.33351	1.92252
-2.99187	2.47198	2.64325	2.48372	2.61281	2.05273	2.07604	2.23134	2.84068	1.65507	1.73812	2.57607	2.63847	0.990205	1.19064	1.70017	1.23906	2.31522	2.34388	2.09936	2.04808	2.5972	1.74433	1.9425	2.06801	2.54354	2.1079	2.33502	1.92358
-2.98182	2.47387	2.64481	2.48386	2.61323	2.05484	2.078	2.23134	2.84336	1.65671	1.73986	2.57703	2.64142	0.991684	1.19073	1.70049	1.24055	2.31522	2.34388	2.0994	2.04808	2.59929	1.74622	1.94454	2.07064	2.54546	2.10871	2.33653	1.92464
-2.97177	2.47576	2.64637	2.484	2.61365	2.05695	2.07996	2.23134	2.84603	1.65835	1.74161	2.57799	2.64438	0.993163	1.19082	1.70081	1.24204	2.31523	2.34388	2.09944	2.04808	2.60138	1.74811	1.94658	2.07327	2.54736	2.10951	2.33803	1.92569
-2.96174	2.47764	2.64792	2.48414	2.61406	2.05906	2.08192	2.23134	2.8487	1.66	1.74336	2.57893	2.64734	0.994642	1.1909	1.70112	1.24352	2.31523	2.34388	2.09948	2.04808	2.60346	1.74999	1.94863	2.0759	2.54926	2.11031	2.33953	1.92674
-2.95172	2.47951	2.64947	2.48427	2.61446	2.06117	2.08387	2.23134	2.85135	1.66164	1.7451	2.57988	2.65029	0.996121	1.19098	1.70143	1.24501	2.31523	2.34388	2.09952	2.04808	2.60553	1.75188	1.95067	2.07854	2.55115	2.1111	2.34103	1.92779
-2.94171	2.48137	2.651	2.4844	2.61486	2.06329	2.08583	2.23134	2.854	1.66328	1.74685	2.58081	2.65324	0.9976	1.19107	1.70174	1.2465	2.31523	2.34388	2.09956	2.04808	2.6076	1.75376	1.95271	2.08117	2.55303	2.11188	2.34252	1.92884
-2.93171	2.48322	2.65253	2.48453	2.61526	2.0654	2.08779	2.23134	2.85664	1.66493	1.74859	2.58174	2.65618	0.999079	1.19115	1.70205	1.24798	2.31523	2.34388	2.0996	2.04808	2.60967	1.75565	1.95475	2.0838	2.5549	2.11266	2.34401	1.92989
-2.92173	2.48506	2.65405	2.48466	2.61565	2.06751	2.08974	2.23134	2.85927	1.66657	1.75034	2.58266	2.65913	1.00056	1.19123	1.70235	1.24947	2.31523	2.34388	2.09963	2.04808	2.61174	1.75753	1.95679	2.08643	2.55676	2.11343	2.3455	1.93094
-2.91175	2.48689	2.65556	2.48478	2.61603	2.06962	2.0917	2.23134	2.8619	1.66821	1.75208	2.58358	2.66207	1.00204	1.19131	1.70265	1.25096	2.31523	2.34388	2.09967	2.04808	2.6138	1.75942	1.95883	2.08907	2.55861	2.11419	2.34698	1.93198
-2.90179	2.48872	2.65706	2.4849	2.61641	2.07173	2.09366	2.23134	2.86451	1.66986	1.75383	2.58448	2.66501	1.00352	1.19139	1.70295	1.25244	2.31523	2.34388	2.09971	2.04808	2.61586	1.7613	1.96087	2.0917	2.56046	2.11495	2.34846	1.93302
-2.89184	2.49053	2.65855	2.48502	2.61678	2.07384	2.09561	2.23134	2.86712	1.6715	1.75557	2.58538	2.66795	1.005	1.19146	1.70325	1.25393	2.31523	2.34388	2.09974	2.04808	2.61791	1.76319	1.96291	2.09433	2.56229	2.1157	2.34993	1.93407
-2.8819	2.49234	2.66004	2.48514	2.61715	2.07595	2.09757	2.23134	2.86972	1.67314	1.75732	2.58628	2.67088	1.00647	1.19154	1.70354	1.25542	2.31523	2.34388	2.09977	2.04808	2.61997	1.76508	1.96495	2.09696	2.56412	2.11645	2.35141	1.9351
-2.87197	2.49413	2.66152	2.48525	2.61752	2.07806	2.09953	2.23134	2.87231	1.67479	1.75906	2.58717	2.67382	1.00795	1.19161	1.70383	1.2569	2.31523	2.34388	2.09981	2.04808	2.62201	1.76696	1.96699	2.0996	2.56593	2.11719	2.35287	1.93614
-2.86205	2.49592	2.66299	2.48537	2.61787	2.08017	2.10148	2.23134	2.87489	1.67643	1.76081	2.58805	2.67675	1.00943	1.19169	1.70412	1.25839	2.31523	2.34388	2.09984	2.04808	2.62406	1.76885	1.96904	2.10223	2.56774	2.11792	2.35434	1.93718
-2.85214	2.4977	2.66445	2.48548	2.61823	2.08228	2.10344	2.23134	2.87747	1.67807	1.76255	2.58892	2.67968	1.01091	1.19176	1.7044	1.25988	2.31523	2.34388	2.09987	2.04808	2.6261	1.77073	1.97108	2.10486	2.56953	2.11865	2.3558	1.93821
-2.84225	2.49947	2.66591	2.48558	2.61858	2.08439	2.1054	2.23134	2.88004	1.67972	1.7643	2.58979	2.6826	1.01239	1.19183	1.70468	1.26137	2.31523	2.34388	2.0999	2.04808	2.62813	1.77262	1.97312	2.1075	2.57132	2.11937	2.35726	1.93924
-2.83236	2.50123	2.66735	2.48569	2.61892	2.0865	2.10735	2.23134	2.88259	1.68136	1.76605	2.59065	2.68553	1.01387	1.1919	1.70496	1.26285	2.31523	2.34388	2.09993	2.04808	2.63016	1.7745	1.97516	2.11013	2.5731	2.12008	2.35871	1.94028
-2.82249	2.50298	2.66879	2.48579	2.61926	2.08861	2.10931	2.23134	2.88514	1.683	1.76779	2.59151	2.68845	1.01535	1.19197	1.70524	1.26434	2.31523	2.34388	2.09996	2.04808	2.63219	1.77639	1.9772	2.11276	2.57487	2.12079	2.36016	1.9413
-2.81263	2.50472	2.67022	2.4859	2.6196	2.09072	2.11127	2.23134	2.88768	1.68465	1.76954	2.59236	2.69137	1.01683	1.19204	1.70552	1.26583	2.31523	2.34388	2.09999	2.04808	2.63422	1.77827	1.97924	2.11539	2.57663	2.1215	2.36161	1.94233
-2.80278	2.50646	2.67164	2.486	2.61993	2.09283	2.11322	2.23134	2.89022	1.68629	1.77128	2.5932	2.69428	1.01831	1.19211	1.70579	1.26731	2.31523	2.34388	2.10002	2.04808	2.63624	1.78016	1.98128	2.11803	2.57838	2.12219	2.36306	1.94336
-2.79294	2.50818	2.67306	2.48609	2.62026	2.09494	2.11518	2.23134	2.89274	1.68793	1.77303	2.59403	2.6972	1.01979	1.19217	1.70606	1.2688	2.31523	2.34388	2.10005	2.04808	2.63826	1.78204	1.98332	2.12066	2.58012	2.12289	2.3645	1.94438
-2.78311	2.5099	2.67447	2.48619	2.62058	2.09705	2.11714	2.23134	2.89526	1.68958	1.77477	2.59486	2.70011	1.02127	1.19224	1.70632	1.27029	2.31523	2.34388	2.10007	2.04808	2.64027	1.78393	1.98536	2.12329	2.58185	2.12357	2.36594	1.9454
-2.7733	2.5116	2.67586	2.48628	2.62089	2.09916	2.11909	2.23134	2.89776	1.69122	1.77652	2.59569	2.70301	1.02275	1.19231	1.70659	1.27177	2.31523	2.34388	2.1001	2.04808	2.64228	1.78582	1.9874	2.12592	2.58357	2.12425	2.36737	1.94643
-2.76349	2.5133	2.67725	2.48638	2.62121	2.10127	2.12105	2.23134	2.90026	1.69286	1.77826	2.5965	2.70592	1.02422	1.19237	1.70685	1.27326	2.31523	2.34388	2.10013	2.04808	2.64429	1.7877	1.98944	2.12856	2.58529	2.12493	2.3688	1.94745
-2.75369	2.51499	2.67864	2.48647	2.62152	2.10338	2.12301	2.23134	2.90275	1.69451	1.78001	2.59731	2.70882	1.0257	1.19243	1.70711	1.27475	2.31523	2.34388	2.10015	2.04808	2.64629	1.78959	1.99149	2.13119	2.58699	2.12559	2.37023	1.94846
-2.74391	2.51667	2.68001	2.48656	2.62182	2.1055	2.12496	2.23134	2.90523	1.69615	1.78175	2.59812	2.71172	1.02718	1.19249	1.70737	1.27624	2.31523	2.34388	2.10018	2.04808	2.64829	1.79147	1.99353	2.13382	2.58869	2.12626	2.37165	1.94948
-2.73414	2.51834	2.68138	2.48664	2.62212	2.10761	2.12692	2.23134	2.90771	1.69779	1.7835	2.59891	2.71462	1.02866	1.19255	1.70762	1.27772	2.31523	2.34388	2.1002	2.04808	2.65028	1.79336	1.99557	2.13645	2.59037	2.12691	2.37307	1.95049
-2.72438	2.52	2.68274	2.48673	2.62242	2.10972	2.12888	2.23134	2.91017	1.69944	1.78524	2.59971	2.71752	1.03014	1.19261	1.70788	1.27921	2.31523	2.34388	2.10023	2.04808	2.65227	1.79524	1.99761	2.13909	2.59205	2.12757	2.37449	1.95151
-2.71463	2.52166	2.68409	2.48681	2.62271	2.11183	2.13083	2.23134	2.91262	1.70108	1.78699	2.60049	2.72041	1.03162	1.19267	1.70813	1.2807	2.31523	2.34388	2.10025	2.04808	2.65426	1.79713	1.99965	2.14172	2.59372	2.12821	2.37591	1.95252
-2.70489	2.5233	2.68544	2.4869	2.623	2.11394	2.13279	2.23134	2.91507	1.70272	1.78874	2.60127	2.7233	1.0331	1.19273	1.70837	1.28218	2.31523	2.34388	2.10027	2.04808	2.65624	1.79901	2.00169	2.14435	2.59538	2.12885	2.37732	1.95353
-2.69516	2.52494	2.68677	2.48698	2.62328	2.11605	2.13475	2.23134	2.91751	1.70437	1.79048	2.60204	2.72619	1.03458	1.19279	1.70862	1.28367	2.31523	2.34388	2.10029	2.04808	2.65822	1.8009	2.00373	2.14698	2.59703	2.12949	2.37872	1.95454
-2.68544	2.52656	2.6881	2.48705	2.62356	2.11816	2.1367	2.23134	2.91994	1.70601	1.79223	2.60281	2.72907	1.03606	1.19285	1.70886	1.28516	2.31523	2.34388	2.10032	2.04808	2.6602	1.80279	2.00577	2.14962	2.59867	2.13012	2.38013	1.95554
-2.67573	2.52818	2.68942	2.48713	2.62384	2.12027	2.13866	2.23134	2.92236	1.70765	1.79397	2.60357	2.73196	1.03754	1.1929	1.7091	1.28664	2.31523	2.34388	2.10034	2.04808	2.66217	1.80467	2.00781	2.15225	2.6003	2.13074	2.38153	1.95655
-2.66604	2.52979	2.69073	2.48721	2.62411	2.12238	2.14062	2.23134	2.92477	1.7093	1.79572	2.60432	2.73484	1.03902	1.19296	1.70934	1.28813	2.31523	2.34388	2.10036	2.04808	2.66414	1.80656	2.00985	2.15488	2.60192	2.13136	2.38293	1.95755
-2.65635	2.53139	2.69204	2.48728	2.62438	2.12449	2.14257	2.23134	2.92717	1.71094	1.79746	2.60507	2.73771	1.0405	1.19301	1.70958	1.28962	2.31523	2.34388	2.10038	2.04808	2.6661	1.80844	2.01189	2.15752	2.60353	2.13197	2.38432	1.95855
-2.64668	2.53298	2.69333	2.48735	2.62464	2.1266	2.14453	2.23134	2.92957	1.71258	1.79921	2.60582	2.74059	1.04197	1.19306	1.70981	1.2911	2.31523	2.34388	2.1004	2.04808	2.66806	1.81033	2.01394	2.16015	2.60514	2.13258	2.38571	1.95955
-2.63701	2.53456	2.69462	2.48743	2.6249	2.12871	2.14649	2.23134	2.93195	1.71423	1.80095	2.60655	2.74346	1.04345	1.19312	1.71004	1.29259	2.31523	2.34388	2.10042	2.04808	2.67002	1.81221	2.01598	2.16278	2.60673	2.13318	2.3871	1.96055
-2.62736	2.53613	2.6959	2.4875	2.62516	2.13082	2.14844	2.23134	2.93433	1.71587	1.8027	2.60728	2.74633	1.04493	1.19317	1.71027	1.29408	2.31523	2.34388	2.10044	2.04808	2.67197	1.8141	2.01802	2.16541	2.60832	2.13378	2.38848	1.96155
-2.61772	2.5377	2.69718	2.48756	2.62541	2.13293	2.1504	2.23134	2.9367	1.71751	1.80444	2.60801	2.74919	1.04641	1.19322	1.7105	1.29557	2.31523	2.34388	2.10045	2.04808	2.67391	1.81598	2.02006	2.16805	2.6099	2.13437	2.38986	1.96254
-2.60808	2.53925	2.69844	2.48763	2.62566	2.13504	2.15236	2.23134	2.93905	1.71916	1.80619	2.60873	2.75206	1.04789	1.19327	1.71073	1.29705	2.31523	2.34388	2.10047	2.04808	2.67586	1.81787	2.0221	2.17068	2.61146	2.13496	2.39124	1.96354
-2.59846	2.5408	2.6997	2.4877	2.62591	2.13715	2.15431	2.23134	2.9414	1.7208	1.80793	2.60944	2.75492	1.04937	1.19332	1.71095	1.29854	2.31523	2.34388	2.10049	2.04808	2.6778	1.81976	2.02414	2.17331	2.61302	2.13554	2.39262	1.96453
-2.58885	2.54234	2.70095	2.48776	2.62615	2.13926	2.15627	2.23134	2.94374	1.72244	1.80968	2.61015	2.75778	1.05085	1.19337	1.71117	1.30003	2.31523	2.34388	2.10051	2.04808	2.67973	1.82164	2.02618	2.17594	2.61457	2.13611	2.39399	1.96552
-2.57925	2.54387	2.7022	2.48782	2.62639	2.14137	2.15823	2.23134	2.94607	1.72409	1.81142	2.61085	2.76063	1.05233	1.19342	1.71139	1.30151	2.31523	2.34388	2.10052	2.04808	2.68167	1.82353	2.02822	2.17858	2.61611	2.13668	2.39536	1.96651
-2.56966	2.54539	2.70343	2.48789	2.62663	2.14348	2.16018	2.23134	2.9484	1.72573	1.81317	2.61154	2.76348	1.05381	1.19346	1.71161	1.303	2.31524	2.34388	2.10054	2.04808	2.68359	1.82541	2.03026	2.18121	2.61764	2.13725	2.39672	1.9675
-2.56008	2.5469	2.70466	2.48795	2.62686	2.1456	2.16214	2.23134	2.95071	1.72737	1.81492	2.61223	2.76633	1.05529	1.19351	1.71182	1.30449	2.31524	2.34388	2.10056	2.04808	2.68552	1.8273	2.0323	2.18384	2.61917	2.13781	2.39808	1.96849
-2.55052	2.5484	2.70588	2.48801	2.62709	2.14771	2.1641	2.23134	2.95301	1.72902	1.81666	2.61292	2.76918	1.05677	1.19355	1.71203	1.30597	2.31524	2.34388	2.10057	2.04808	2.68744	1.82918	2.03434	2.18647	2.62068	2.13836	2.39944	1.96947
-2.54096	2.54989	2.70709	2.48806	2.62732	2.14982	2.16605	2.23134	2.95531	1.73066	1.81841	2.6136	2.77202	1.05824	1.1936	1.71224	1.30746	2.31524	2.34388	2.10059	2.04808	2.68935	1.83107	2.03639	2.18911	2.62219	2.13891	2.4008	1.97045
-2.53141	2.55138	2.7083	2.48812	2.62754	2.15193	2.16801	2.23134	2.9576	1.7323	1.82015	2.61427	2.77486	1.05972	1.19364	1.71245	1.30895	2.31524	2.34388	2.1006	2.04808	2.69127	1.83295	2.03843	2.19174	2.62368	2.13946	2.40215	1.97144
-2.52188	2.55286	2.7095	2.48818	2.62776	2.15404	2.16997	2.23134	2.95987	1.73395	1.8219	2.61494	2.7777	1.0612	1.19369	1.71266	1.31044	2.31524	2.34388	2.10062	2.04808	2.69317	1.83484	2.04047	2.19437	2.62517	2.14	2.4035	1.97242
-2.51235	2.55432	2.71069	2.48823	2.62797	2.15615	2.17192	2.23134	2.96214	1.73559	1.82364	2.6156	2.78053	1.06268	1.19373	1.71286	1.31192	2.31524	2.34388	2.10063	2.04808	2.69508	1.83672	2.04251	2.197	2.62665	2.14054	2.40484	1.97339
-2.50283	2.55578	2.71187	2.48829	2.62819	2.15826	2.17388	2.23134	2.9644	1.73723	1.82539	2.61626	2.78337	1.06416	1.19377	1.71306	1.31341	2.31524	2.34388	2.10065	2.04808	2.69698	1.83861	2.04455	2.19964	2.62811	2.14107	2.40619	1.97437
-2.49333	2.55723	2.71305	2.48834	2.6284	2.16037	2.17584	2.23134	2.96665	1.73888	1.82713	2.61691	2.7862	1.06564	1.19382	1.71326	1.3149	2.31524	2.34388	2.10066	2.04808	2.69887	1.8405	2.04659	2.20227	2.62957	2.14159	2.40753	1.97535
-2.48383	2.55867	2.71421	2.48839	2.6286	2.16248	2.17779	2.23134	2.96889	1.74052	1.82888	2.61755	2.78902	1.06712	1.19386	1.71346	1.31638	2.31524	2.34388	2.10068	2.04808	2.70076	1.84238	2.04863	2.2049	2.63103	2.14211	2.40886	1.97632
-2.47435	2.56011	2.71537	2.48844	2.62881	2.16459	2.17975	2.23134	2.97112	1.74216	1.83062	2.61819	2.79184	1.0686	1.1939	1.71366	1.31787	2.31524	2.34388	2.10069	2.04808	2.70265	1.84427	2.05067	2.20753	2.63247	2.14263	2.4102	1.9773
-2.46487	2.56153	2.71653	2.48849	2.62901	2.1667	2.18171	2.23134	2.97334	1.74381	1.83237	2.61883	2.79466	1.07008	1.19394	1.71385	1.31936	2.31524	2.34388	2.1007	2.04808	2.70453	1.84615	2.05271	2.21017	2.6339	2.14314	2.41153	1.97827
-2.45541	2.56295	2.71767	2.48854	2.62921	2.16881	2.18366	2.23134	2.97556	1.74545	1.83411	2.61946	2.79748	1.07156	1.19398	1.71405	1.32084	2.31524	2.34388	2.10071	2.04808	2.70641	1.84804	2.05475	2.2128	2.63533	2.14365	2.41285	1.97924
-2.44596	2.56435	2.71881	2.48858	2.6294	2.17092	2.18562	2.23134	2.97776	1.74709	1.83586	2.62008	2.80029	1.07304	1.19401	1.71424	1.32233	2.31524	2.34388	2.10073	2.04808	2.70829	1.84992	2.05679	2.21543	2.63674	2.14415	2.41418	1.98021
-2.43651	2.56575	2.71994	2.48863	2.62959	2.17303	2.18758	2.23134	2.97995	1.74874	1.83761	2.6207	2.8031	1.07452	1.19405	1.71443	1.32382	2.31524	2.34388	2.10074	2.04808	2.71016	1.85181	2.05884	2.21806	2.63815	2.14464	2.4155	1.98117
-2.42708	2.56714	2.72106	2.48868	2.62978	2.17514	2.18953	2.23134	2.98214	1.75038	1.83935	2.62131	2.80591	1.07599	1.19409	1.71461	1.3253	2.31524	2.34388	2.10075	2.04808	2.71203	1.85369	2.06088	2.2207	2.63955	2.14514	2.41681	1.98214
-2.41766	2.56852	2.72218	2.48872	2.62997	2.17725	2.19149	2.23134	2.98431	1.75202	1.8411	2.62192	2.80872	1.07747	1.19413	1.7148	1.32679	2.31524	2.34388	2.10076	2.04808	2.71389	1.85558	2.06292	2.22333	2.64094	2.14562	2.41813	1.9831
-2.40824	2.5699	2.72329	2.48876	2.63015	2.17936	2.19345	2.23134	2.98648	1.75367	1.84284	2.62253	2.81152	1.07895	1.19416	1.71498	1.32828	2.31524	2.34388	2.10077	2.04808	2.71575	1.85747	2.06496	2.22596	2.64232	2.14611	2.41944	1.98406
-2.39884	2.57126	2.72439	2.48881	2.63033	2.18147	2.1954	2.23134	2.98864	1.75531	1.84459	2.62312	2.81432	1.08043	1.1942	1.71516	1.32977	2.31524	2.34388	2.10078	2.04808	2.7176	1.85935	2.067	2.22859	2.64369	2.14659	2.42075	1.98503
-2.38945	2.57262	2.72548	2.48885	2.63051	2.18358	2.19736	2.23134	2.99078	1.75695	1.84633	2.62372	2.81711	1.08191	1.19423	1.71534	1.33125	2.31524	2.34388	2.10079	2.04808	2.71945	1.86124	2.06904	2.23123	2.64506	2.14706	2.42205	1.98599
-2.38007	2.57396	2.72657	2.48889	2.63069	2.18569	2.19932	2.23134	2.99292	1.7586	1.84808	2.6243	2.8199	1.08339	1.19427	1.71552	1.33274	2.31524	2.34388	2.1008	2.04808	2.7213	1.86312	2.07108	2.23386	2.64641	2.14753	2.42336	1.98694
-2.3707	2.5753	2.72765	2.48893	2.63086	2.18781	2.20127	2.23134	2.99505	1.76024	1.84982	2.62489	2.82269	1.08487	1.1943	1.7157	1.33423	2.31524	2.34388	2.10081	2.04808	2.72314	1.86501	2.07312	2.23649	2.64776	2.14799	2.42465	1.9879
-2.36133	2.57663	2.72872	2.48897	2.63103	2.18992	2.20323	2.23134	2.99717	1.76188	1.85157	2.62546	2.82548	1.08635	1.19434	1.71587	1.33571	2.31524	2.34388	2.10082	2.04808	2.72497	1.86689	2.07516	2.23912	2.64909	2.14846	2.42595	1.98886
-2.35198	2.57796	2.72979	2.489	2.6312	2.19203	2.20519	2.23134	2.99928	1.76353	1.85331	2.62604	2.82826	1.08783	1.19437	1.71604	1.3372	2.31524	2.34388	2.10083	2.04808	2.72681	1.86878	2.0772	2.24176	2.65042	2.14891	2.42724	1.98981
-2.34264	2.57927	2.73085	2.48904	2.63136	2.19414	2.20714	2.23134	3.00138	1.76517	1.85506	2.6266	2.83104	1.08931	1.1944	1.71621	1.33869	2.31524	2.34388	2.10084	2.04808	2.72864	1.87066	2.07925	2.24439	2.65174	2.14936	2.42853	1.99076
-2.33331	2.58058	2.7319	2.48908	2.63153	2.19625	2.2091	2.23134	3.00347	1.76682	1.8568	2.62717	2.83382	1.09079	1.19443	1.71638	1.34017	2.31524	2.34388	2.10085	2.04808	2.73046	1.87255	2.08129	2.24702	2.65306	2.14981	2.42982	1.99172
-2.32399	2.58187	2.73294	2.48911	2.63169	2.19836	2.21106	2.23134	3.00556	1.76846	1.85855	2.62772	2.83659	1.09226	1.19446	1.71655	1.34166	2.31524	2.34388	2.10086	2.04808	2.73228	1.87444	2.08333	2.24966	2.65436	2.15025	2.4311	1.99267
-2.31468	2.58316	2.73398	2.48915	2.63184	2.20047	2.21301	2.23134	3.00763	1.7701	1.8603	2.62827	2.83936	1.09374	1.1945	1.71672	1.34315	2.31524	2.34388	2.10087	2.04808	2.7341	1.87632	2.08537	2.25229	2.65565	2.15069	2.43238	1.99361
-2.30537	2.58444	2.73501	2.48918	2.632	2.20258	2.21497	2.23134	3.00969	1.77175	1.86204	2.62882	2.84212	1.09522	1.19453	1.71688	1.34464	2.31524	2.34388	2.10088	2.04808	2.73591	1.87821	2.08741	2.25492	2.65694	2.15113	2.43366	1.99456
-2.29608	2.58571	2.73603	2.48922	2.63215	2.20469	2.21693	2.23134	3.01174	1.77339	1.86379	2.62937	2.84489	1.0967	1.19456	1.71704	1.34612	2.31524	2.34388	2.10089	2.04808	2.73772	1.88009	2.08945	2.25755	2.65822	2.15156	2.43494	1.99551
-2.2868	2.58698	2.73705	2.48925	2.6323	2.2068	2.21888	2.23134	3.01379	1.77503	1.86553	2.6299	2.84765	1.09818	1.19459	1.7172	1.34761	2.31524	2.34388	2.1009	2.04808	2.73952	1.88198	2.09149	2.26019	2.65949	2.15198	2.43621	1.99645
-2.27753	2.58823	2.73806	2.48928	2.63245	2.20891	2.22084	2.23134	3.01582	1.77668	1.86728	2.63044	2.8504	1.09966	1.19461	1.71736	1.3491	2.31524	2.34388	2.1009	2.04808	2.74132	1.88386	2.09353	2.26282	2.66075	2.15241	2.43748	1.99739
-2.26827	2.58948	2.73906	2.48931	2.6326	2.21102	2.2228	2.23134	3.01785	1.77832	1.86902	2.63096	2.85315	1.10114	1.19464	1.71752	1.35058	2.31524	2.34388	2.10091	2.04808	2.74311	1.88575	2.09557	2.26545	2.662	2.15282	2.43874	1.99834
-2.25901	2.59072	2.74005	2.48934	2.63274	2.21313	2.22475	2.23134	3.01986	1.77996	1.87077	2.63149	2.8559	1.10262	1.19467	1.71767	1.35207	2.31524	2.34388	2.10092	2.04808	2.7449	1.88763	2.09761	2.26808	2.66324	2.15324	2.44001	1.99928
-2.24977	2.59195	2.74104	2.48937	2.63288	2.21524	2.22671	2.23134	3.02187	1.78161	1.87251	2.63201	2.85865	1.1041	1.1947	1.71783	1.35356	2.31524	2.34388	2.10093	2.04808	2.74669	1.88952	2.09965	2.27072	2.66448	2.15365	2.44126	2.00022
-2.24054	2.59317	2.74202	2.4894	2.63302	2.21735	2.22867	2.23134	3.02387	1.78325	1.87426	2.63252	2.86139	1.10558	1.19473	1.71798	1.35504	2.31524	2.34388	2.10093	2.04808	2.74847	1.8914	2.1017	2.27335	2.66571	2.15405	2.44252	2.00115
-2.23132	2.59439	2.743	2.48943	2.63316	2.21946	2.23062	2.23134	3.02585	1.78489	1.876	2.63303	2.86413	1.10706	1.19475	1.71813	1.35653	2.31524	2.34388	2.10094	2.04808	2.75025	1.89329	2.10374	2.27598	2.66693	2.15446	2.44378	2.00209
-2.2221	2.5956	2.74396	2.48946	2.63329	2.22157	2.23258	2.23134	3.02783	1.78654	1.87775	2.63354	2.86687	1.10854	1.19478	1.71828	1.35802	2.31524	2.34388	2.10095	2.04808	2.75202	1.89518	2.10578	2.27861	2.66814	2.15485	2.44503	2.00302
-2.2129	2.59679	2.74492	2.48949	2.63343	2.22368	2.23454	2.23134	3.0298	1.78818	1.87949	2.63404	2.8696	1.11001	1.19481	1.71843	1.3595	2.31524	2.34388	2.10095	2.04808	2.75379	1.89706	2.10782	2.28125	2.66934	2.15525	2.44627	2.00396
-2.20371	2.59798	2.74588	2.48951	2.63356	2.22579	2.23649	2.23134	3.03176	1.78982	1.88124	2.63453	2.87233	1.11149	1.19483	1.71858	1.36099	2.31524	2.34388	2.10096	2.04808	2.75555	1.89895	2.10986	2.28388	2.67053	2.15564	2.44752	2.00489
-2.19452	2.59917	2.74682	2.48954	2.63369	2.2279	2.23845	2.23134	3.03371	1.79147	1.88298	2.63502	2.87505	1.11297	1.19486	1.71872	1.36248	2.31524	2.34388	2.10097	2.04808	2.75731	1.90083	2.1119	2.28651	2.67172	2.15602	2.44876	2.00582
-2.18535	2.60034	2.74776	2.48957	2.63381	2.23002	2.24041	2.23134	3.03565	1.79311	1.88473	2.63551	2.87777	1.11445	1.19488	1.71886	1.36397	2.31524	2.34388	2.10097	2.04808	2.75907	1.90272	2.11394	2.28914	2.6729	2.15641	2.45	2.00675
-2.17618	2.60151	2.7487	2.48959	2.63394	2.23213	2.24236	2.23134	3.03758	1.79475	1.88648	2.63599	2.88049	1.11593	1.1949	1.71901	1.36545	2.31524	2.34388	2.10098	2.04808	2.76082	1.9046	2.11598	2.29178	2.67407	2.15678	2.45124	2.00768
-2.16703	2.60267	2.74962	2.48962	2.63406	2.23424	2.24432	2.23134	3.0395	1.7964	1.88822	2.63647	2.88321	1.11741	1.19493	1.71915	1.36694	2.31524	2.34388	2.10099	2.04808	2.76257	1.90649	2.11802	2.29441	2.67523	2.15716	2.45247	2.00861
-2.15788	2.60382	2.75054	2.48964	2.63418	2.23635	2.24628	2.23134	3.04141	1.79804	1.88997	2.63694	2.88592	1.11889	1.19495	1.71928	1.36843	2.31524	2.34388	2.10099	2.04808	2.76431	1.90837	2.12006	2.29704	2.67638	2.15753	2.4537	2.00953
-2.14875	2.60496	2.75146	2.48966	2.6343	2.23846	2.24823	2.23134	3.04331	1.79968	1.89171	2.63741	2.88862	1.12037	1.19497	1.71942	1.36991	2.31524	2.34388	2.101	2.04808	2.76605	1.91026	2.1221	2.29967	2.67753	2.1579	2.45493	2.01046
-2.13962	2.60609	2.75236	2.48969	2.63442	2.24057	2.25019	2.23134	3.0452	1.80133	1.89346	2.63788	2.89133	1.12185	1.195	1.71956	1.3714	2.31524	2.34388	2.101	2.04808	2.76778	1.91215	2.12415	2.3023	2.67866	2.15826	2.45615	2.01138
-2.13051	2.60722	2.75327	2.48971	2.63453	2.24268	2.25215	2.23134	3.04708	1.80297	1.8952	2.63834	2.89403	1.12333	1.19502	1.71969	1.37289	2.31524	2.34388	2.10101	2.04808	2.76951	1.91403	2.12619	2.30494	2.67979	2.15862	2.45738	2.0123
-2.1214	2.60834	2.75416	2.48973	2.63465	2.24479	2.2541	2.23134	3.04895	1.80461	1.89695	2.6388	2.89672	1.12481	1.19504	1.71983	1.37437	2.31524	2.34388	2.10101	2.04808	2.77123	1.91592	2.12823	2.30757	2.68091	2.15898	2.45859	2.01322
-2.1123	2.60945	2.75505	2.48975	2.63476	2.2469	2.25606	2.23134	3.05082	1.80626	1.89869	2.63925	2.89942	1.12628	1.19506	1.71996	1.37586	2.31524	2.34388	2.10102	2.04808	2.77295	1.9178	2.13027	2.3102	2.68203	2.15933	2.45981	2.01414
-2.10322	2.61055	2.75593	2.48977	2.63487	2.24901	2.25802	2.23134	3.05267	1.8079	1.90044	2.6397	2.9021	1.12776	1.19508	1.72009	1.37735	2.31524	2.34388	2.10102	2.04808	2.77467	1.91969	2.13231	2.31283	2.68313	2.15968	2.46102	2.01506
-2.09414	2.61165	2.7568	2.48979	2.63498	2.25112	2.25997	2.23134	3.05451	1.80954	1.90218	2.64014	2.90479	1.12924	1.19511	1.72022	1.37884	2.31524	2.34388	2.10103	2.04808	2.77638	1.92157	2.13435	2.31547	2.68423	2.16002	2.46223	2.01598
-2.08507	2.61274	2.75767	2.48981	2.63508	2.25323	2.26193	2.23134	3.05635	1.81119	1.90393	2.64058	2.90747	1.13072	1.19513	1.72034	1.38032	2.31524	2.34388	2.10103	2.04808	2.77809	1.92346	2.13639	2.3181	2.68532	2.16036	2.46344	2.01689
-2.07601	2.61382	2.75853	2.48983	2.63519	2.25534	2.26389	2.23134	3.05817	1.81283	1.90567	2.64101	2.91015	1.1322	1.19515	1.72047	1.38181	2.31524	2.34388	2.10104	2.04808	2.77979	1.92534	2.13843	2.32073	2.6864	2.1607	2.46465	2.0178
-2.06696	2.61489	2.75938	2.48985	2.63529	2.25745	2.26584	2.23134	3.05999	1.81447	1.90742	2.64145	2.91282	1.13368	1.19517	1.7206	1.3833	2.31524	2.34388	2.10104	2.04808	2.78149	1.92723	2.14047	2.32336	2.68748	2.16104	2.46585	2.01872
-2.05792	2.61596	2.76023	2.48987	2.63539	2.25956	2.2678	2.23134	3.06179	1.81612	1.90917	2.64187	2.91549	1.13516	1.19519	1.72072	1.38478	2.31524	2.34388	2.10105	2.04808	2.78318	1.92912	2.14251	2.326	2.68854	2.16137	2.46705	2.01963
-2.04889	2.61701	2.76107	2.48989	2.63549	2.26167	2.26976	2.23134	3.06359	1.81776	1.91091	2.6423	2.91816	1.13664	1.19521	1.72084	1.38627	2.31524	2.34388	2.10105	2.04808	2.78487	1.931	2.14455	2.32863	2.6896	2.16169	2.46825	2.02054
-2.03987	2.61806	2.76191	2.48991	2.63559	2.26378	2.27171	2.23134	3.06538	1.8194	1.91266	2.64272	2.92082	1.13812	1.19522	1.72096	1.38776	2.31524	2.34388	2.10106	2.04808	2.78655	1.93289	2.1466	2.33126	2.69065	2.16202	2.46944	2.02145
-2.03086	2.6191	2.76274	2.48992	2.63569	2.26589	2.27367	2.23134	3.06715	1.82105	1.9144	2.64313	2.92348	1.1396	1.19524	1.72108	1.38924	2.31524	2.34388	2.10106	2.04808	2.78823	1.93477	2.14864	2.33389	2.69169	2.16234	2.47063	2.02236
-2.02185	2.62014	2.76356	2.48994	2.63578	2.268	2.27563	2.23134	3.06892	1.82269	1.91615	2.64354	2.92613	1.14108	1.19526	1.7212	1.39073	2.31524	2.34388	2.10106	2.04808	2.78991	1.93666	2.15068	2.33653	2.69273	2.16266	2.47182	2.02326
-2.01286	2.62117	2.76438	2.48996	2.63587	2.27011	2.27758	2.23134	3.07068	1.82433	1.91789	2.64395	2.92879	1.14256	1.19528	1.72132	1.39222	2.31524	2.34388	2.10107	2.04808	2.79158	1.93854	2.15272	2.33916	2.69375	2.16297	2.473	2.02417
-2.00387	2.62219	2.76519	2.48997	2.63597	2.27223	2.27954	2.23134	3.07243	1.82598	1.91964	2.64435	2.93143	1.14403	1.1953	1.72143	1.3937	2.31524	2.34388	2.10107	2.04808	2.79325	1.94043	2.15476	2.34179	2.69477	2.16328	2.47419	2.02507
-1.9949	2.6232	2.766	2.48999	2.63606	2.27434	2.2815	2.23134	3.07416	1.82762	1.92138	2.64475	2.93408	1.14551	1.19531	1.72155	1.39519	2.31524	2.34388	2.10107	2.04808	2.79491	1.94231	2.1568	2.34442	2.69579	2.16359	2.47537	2.02598
-1.98593	2.6242	2.76679	2.49001	2.63615	2.27645	2.28345	2.23134	3.07589	1.82926	1.92313	2.64515	2.93672	1.14699	1.19533	1.72166	1.39668	2.31524	2.34388	2.10108	2.04808	2.79657	1.9442	2.15884	2.34706	2.69679	2.1639	2.47654	2.02688
-1.97698	2.6252	2.76759	2.49002	2.63623	2.27856	2.28541	2.23134	3.07761	1.83091	1.92487	2.64554	2.93935	1.14847	1.19535	1.72177	1.39817	2.31524	2.34388	2.10108	2.04808	2.79822	1.94608	2.16088	2.34969	2.69779	2.1642	2.47772	2.02778
-1.96803	2.62619	2.76837	2.49004	2.63632	2.28067	2.28737	2.23134	3.07932	1.83255	1.92662	2.64593	2.94198	1.14995	1.19536	1.72188	1.39965	2.31524	2.34388	2.10109	2.04808	2.79987	1.94797	2.16292	2.35232	2.69878	2.16449	2.47889	2.02868
-1.95909	2.62717	2.76915	2.49005	2.6364	2.28278	2.28932	2.23134	3.08102	1.83419	1.92836	2.64631	2.94461	1.15143	1.19538	1.72199	1.40114	2.31524	2.34388	2.10109	2.04808	2.80151	1.94986	2.16496	2.35495	2.69976	2.16479	2.48006	2.02958
-1.95016	2.62815	2.76993	2.49006	2.63649	2.28489	2.29128	2.23134	3.08271	1.83584	1.93011	2.64669	2.94723	1.15291	1.1954	1.7221	1.40263	2.31524	2.34388	2.10109	2.04808	2.80315	1.95174	2.16701	2.35759	2.70073	2.16508	2.48123	2.03047
-1.94124	2.62911	2.7707	2.49008	2.63657	2.287	2.29324	2.23134	3.08439	1.83748	1.93185	2.64707	2.94985	1.15439	1.19541	1.72221	1.40411	2.31524	2.34388	2.1011	2.04808	2.80478	1.95363	2.16905	2.36022	2.7017	2.16537	2.48239	2.03137
-1.93233	2.63008	2.77146	2.49009	2.63665	2.28911	2.29519	2.23134	3.08607	1.83912	1.9336	2.64744	2.95247	1.15587	1.19543	1.72232	1.4056	2.31524	2.34388	2.1011	2.04808	2.80641	1.95551	2.17109	2.36285	2.70266	2.16566	2.48355	2.03226
-1.92343	2.63103	2.77221	2.49011	2.63673	2.29122	2.29715	2.23134	3.08773	1.84077	1.93535	2.64781	2.95508	1.15735	1.19544	1.72242	1.40709	2.31524	2.34388	2.1011	2.04808	2.80804	1.9574	2.17313	2.36548	2.70361	2.16594	2.48471	2.03316
-1.91454	2.63198	2.77296	2.49012	2.63681	2.29333	2.29911	2.23134	3.08938	1.84241	1.93709	2.64818	2.95768	1.15883	1.19546	1.72252	1.40857	2.31524	2.34388	2.1011	2.04808	2.80966	1.95928	2.17517	2.36812	2.70456	2.16622	2.48586	2.03405
-1.90566	2.63291	2.77371	2.49013	2.63688	2.29544	2.30106	2.23134	3.09102	1.84405	1.93884	2.64854	2.96029	1.1603	1.19547	1.72263	1.41006	2.31524	2.34388	2.10111	2.04808	2.81127	1.96117	2.17721	2.37075	2.7055	2.16649	2.48702	2.03494
-1.89678	2.63385	2.77445	2.49014	2.63696	2.29755	2.30302	2.23134	3.09266	1.8457	1.94058	2.6489	2.96289	1.16178	1.19549	1.72273	1.41155	2.31524	2.34388	2.10111	2.04808	2.81288	1.96305	2.17925	2.37338	2.70643	2.16677	2.48817	2.03583
-1.88792	2.63477	2.77518	2.49016	2.63703	2.29966	2.30498	2.23134	3.09428	1.84734	1.94233	2.64925	2.96548	1.16326	1.1955	1.72283	1.41304	2.31524	2.34388	2.10111	2.04808	2.81449	1.96494	2.18129	2.37601	2.70735	2.16704	2.48932	2.03672
-1.87906	2.63569	2.77591	2.49017	2.63711	2.30177	2.30693	2.23134	3.0959	1.84898	1.94407	2.64961	2.96807	1.16474	1.19551	1.72293	1.41452	2.31524	2.34388	2.10111	2.04808	2.81609	1.96683	2.18333	2.37865	2.70827	2.16731	2.49046	2.03761
-1.87021	2.6366	2.77663	2.49018	2.63718	2.30388	2.30889	2.23134	3.0975	1.85063	1.94582	2.64995	2.97066	1.16622	1.19553	1.72303	1.41601	2.31524	2.34388	2.10112	2.04808	2.81769	1.96871	2.18537	2.38128	2.70917	2.16757	2.4916	2.03849
-1.86138	2.6375	2.77734	2.49019	2.63725	2.30599	2.31085	2.23134	3.0991	1.85227	1.94756	2.6503	2.97324	1.1677	1.19554	1.72312	1.4175	2.31524	2.34388	2.10112	2.04808	2.81928	1.9706	2.18741	2.38391	2.71008	2.16783	2.49274	2.03938
-1.85255	2.6384	2.77805	2.4902	2.63732	2.3081	2.3128	2.23134	3.10068	1.85391	1.94931	2.65064	2.97582	1.16918	1.19555	1.72322	1.41898	2.31524	2.34388	2.10112	2.04808	2.82087	1.97248	2.18946	2.38654	2.71097	2.16809	2.49388	2.04026
-1.84373	2.63929	2.77876	2.49021	2.63739	2.31021	2.31476	2.23134	3.10226	1.85556	1.95105	2.65098	2.97839	1.17066	1.19557	1.72332	1.42047	2.31524	2.34388	2.10112	2.04808	2.82245	1.97437	2.1915	2.38917	2.71186	2.16835	2.49502	2.04115
-1.83492	2.64017	2.77946	2.49022	2.63745	2.31232	2.31672	2.23134	3.10383	1.8572	1.9528	2.65131	2.98096	1.17214	1.19558	1.72341	1.42196	2.31524	2.34388	2.10113	2.04808	2.82403	1.97625	2.19354	2.39181	2.71274	2.1686	2.49615	2.04203
-1.82611	2.64105	2.78015	2.49023	2.63752	2.31444	2.31867	2.23134	3.10538	1.85884	1.95454	2.65164	2.98352	1.17362	1.19559	1.7235	1.42344	2.31524	2.34388	2.10113	2.04808	2.82561	1.97814	2.19558	2.39444	2.71361	2.16885	2.49728	2.04291
-1.81732	2.64192	2.78083	2.49024	2.63758	2.31655	2.32063	2.23134	3.10693	1.86049	1.95629	2.65197	2.98608	1.1751	1.19561	1.72359	1.42493	2.31524	2.34388	2.10113	2.04808	2.82718	1.98002	2.19762	2.39707	2.71448	2.1691	2.4984	2.04379
-1.80854	2.64278	2.78152	2.49025	2.63765	2.31866	2.32259	2.23134	3.10847	1.86213	1.95804	2.6523	2.98864	1.17657	1.19562	1.72368	1.42642	2.31524	2.34388	2.10113	2.04808	2.82874	1.98191	2.19966	2.3997	2.71534	2.16934	2.49953	2.04467
-1.79976	2.64364	2.78219	2.49026	2.63771	2.32077	2.32454	2.23134	3.11	1.86377	1.95978	2.65262	2.99119	1.17805	1.19563	1.72377	1.4279	2.31524	2.34388	2.10114	2.04808	2.8303	1.9838	2.2017	2.40234	2.71619	2.16959	2.50065	2.04554
-1.79099	2.64449	2.78286	2.49027	2.63777	2.32288	2.3265	2.23134	3.11152	1.86542	1.96153	2.65294	2.99374	1.17953	1.19564	1.72386	1.42939	2.31524	2.34388	2.10114	2.04808	2.83186	1.98568	2.20374	2.40497	2.71704	2.16983	2.50177	2.04642
-1.78224	2.64533	2.78353	2.49028	2.63783	2.32499	2.32846	2.23134	3.11303	1.86706	1.96327	2.65325	2.99628	1.18101	1.19565	1.72395	1.43088	2.31524	2.34388	2.10114	2.04808	2.83341	1.98757	2.20578	2.4076	2.71788	2.17006	2.50289	2.0473
-1.77349	2.64616	2.78419	2.49029	2.63789	2.3271	2.33041	2.23134	3.11453	1.8687	1.96502	2.65356	2.99882	1.18249	1.19566	1.72404	1.43237	2.31524	2.34388	2.10114	2.04808	2.83495	1.98945	2.20782	2.41023	2.71871	2.1703	2.504	2.04817
-1.76475	2.64699	2.78484	2.4903	2.63795	2.32921	2.33237	2.23134	3.11603	1.87035	1.96676	2.65387	3.00135	1.18397	1.19567	1.72412	1.43385	2.31524	2.34388	2.10114	2.04808	2.8365	1.99134	2.20986	2.41287	2.71953	2.17053	2.50511	2.04904
-1.75602	2.64781	2.78549	2.49031	2.63801	2.33132	2.33433	2.23134	3.11751	1.87199	1.96851	2.65418	3.00388	1.18545	1.19569	1.72421	1.43534	2.31524	2.34388	2.10115	2.04808	2.83803	1.99322	2.21191	2.4155	2.72035	2.17076	2.50622	2.04991
-1.74729	2.64863	2.78613	2.49031	2.63806	2.33343	2.33628	2.23134	3.11898	1.87363	1.97025	2.65448	3.00641	1.18693	1.1957	1.72429	1.43683	2.31524	2.34388	2.10115	2.04808	2.83956	1.99511	2.21395	2.41813	2.72116	2.17099	2.50733	2.05079
-1.73858	2.64944	2.78677	2.49032	2.63812	2.33554	2.33824	2.23134	3.12045	1.87528	1.972	2.65478	3.00893	1.18841	1.19571	1.72438	1.43831	2.31524	2.34388	2.10115	2.04808	2.84109	1.99699	2.21599	2.42076	2.72197	2.17121	2.50843	2.05165
-1.72987	2.65024	2.7874	2.49033	2.63817	2.33765	2.3402	2.23134	3.1219	1.87692	1.97374	2.65507	3.01145	1.18989	1.19572	1.72446	1.4398	2.31524	2.34388	2.10115	2.04808	2.84261	1.99888	2.21803	2.4234	2.72277	2.17143	2.50953	2.05252
-1.72118	2.65104	2.78803	2.49034	2.63823	2.33976	2.34215	2.23134	3.12335	1.87856	1.97549	2.65537	3.01396	1.19137	1.19573	1.72454	1.44129	2.31524	2.34388	2.10115	2.04808	2.84413	2.00076	2.22007	2.42603	2.72356	2.17165	2.51063	2.05339
-1.71249	2.65183	2.78865	2.49034	2.63828	2.34187	2.34411	2.23134	3.12479	1.88021	1.97723	2.65566	3.01647	1.19285	1.19574	1.72462	1.44277	2.31524	2.34388	2.10115	2.04808	2.84565	2.00265	2.22211	2.42866	2.72434	2.17187	2.51173	2.05426
-1.70381	2.65261	2.78927	2.49035	2.63833	2.34398	2.34607	2.23134	3.12621	1.88185	1.97898	2.65594	3.01897	1.19432	1.19575	1.7247	1.44426	2.31524	2.34388	2.10116	2.04808	2.84715	2.00454	2.22415	2.43129	2.72512	2.17208	2.51283	2.05512
-1.69514	2.65339	2.78988	2.49036	2.63838	2.34609	2.34802	2.23134	3.12763	1.88349	1.98072	2.65623	3.02147	1.1958	1.19576	1.72478	1.44575	2.31524	2.34388	2.10116	2.04808	2.84866	2.00642	2.22619	2.43392	2.7259	2.17229	2.51392	2.05599
-1.68648	2.65416	2.79049	2.49037	2.63843	2.3482	2.34998	2.23134	3.12904	1.88514	1.98247	2.65651	3.02396	1.19728	1.19577	1.72485	1.44723	2.31524	2.34388	2.10116	2.04808	2.85016	2.00831	2.22823	2.43656	2.72666	2.1725	2.51501	2.05685
-1.67783	2.65492	2.79109	2.49037	2.63848	2.35031	2.35194	2.23134	3.13044	1.88678	1.98422	2.65679	3.02645	1.19876	1.19578	1.72493	1.44872	2.31524	2.34388	2.10116	2.04808	2.85165	2.01019	2.23027	2.43919	2.72742	2.17271	2.51609	2.05771
-1.66918	2.65568	2.79169	2.49038	2.63853	2.35242	2.35389	2.23134	3.13183	1.88842	1.98596	2.65706	3.02893	1.20024	1.19578	1.72501	1.45021	2.31524	2.34388	2.10116	2.04808	2.85314	2.01208	2.23231	2.44182	2.72818	2.17291	2.51718	2.05857
-1.66055	2.65643	2.79228	2.49039	2.63858	2.35453	2.35585	2.23134	3.13322	1.89007	1.98771	2.65733	3.03141	1.20172	1.19579	1.72508	1.4517	2.31524	2.34388	2.10116	2.04808	2.85462	2.01396	2.23436	2.44445	2.72892	2.17312	2.51826	2.05944
-1.65192	2.65717	2.79287	2.49039	2.63862	2.35665	2.35781	2.23134	3.13459	1.89171	1.98945	2.6576	3.03389	1.2032	1.1958	1.72516	1.45318	2.31524	2.34388	2.10116	2.04808	2.8561	2.01585	2.2364	2.44709	2.72966	2.17332	2.51934	2.06029
-1.6433	2.65791	2.79345	2.4904	2.63867	2.35876	2.35976	2.23134	3.13595	1.89335	1.9912	2.65787	3.03636	1.20468	1.19581	1.72523	1.45467	2.31524	2.34388	2.10116	2.04808	2.85758	2.01773	2.23844	2.44972	2.7304	2.17351	2.52042	2.06115
-1.63469	2.65865	2.79402	2.4904	2.63871	2.36087	2.36172	2.23134	3.13731	1.895	1.99294	2.65813	3.03882	1.20616	1.19582	1.7253	1.45616	2.31524	2.34388	2.10117	2.04808	2.85905	2.01962	2.24048	2.45235	2.73112	2.17371	2.52149	2.06201
-1.62609	2.65937	2.79459	2.49041	2.63876	2.36298	2.36368	2.23134	3.13865	1.89664	1.99469	2.6584	3.04128	1.20764	1.19583	1.72537	1.45764	2.31524	2.34388	2.10117	2.04808	2.86052	2.02151	2.24252	2.45498	2.73185	2.1739	2.52257	2.06287
-1.6175	2.66009	2.79516	2.49042	2.6388	2.36509	2.36563	2.23134	3.13999	1.89828	1.99643	2.65865	3.04374	1.20912	1.19584	1.72544	1.45913	2.31524	2.34388	2.10117	2.04808	2.86198	2.02339	2.24456	2.45761	2.73256	2.17409	2.52364	2.06372
-1.60891	2.66081	2.79572	2.49042	2.63885	2.3672	2.36759	2.23134	3.14132	1.89993	1.99818	2.65891	3.04619	1.21059	1.19584	1.72551	1.46062	2.31524	2.34388	2.10117	2.04808	2.86343	2.02528	2.2466	2.46025	2.73327	2.17428	2.5247	2.06458
-1.60033	2.66152	2.79628	2.49043	2.63889	2.36931	2.36955	2.23134	3.14264	1.90157	1.99992	2.65916	3.04863	1.21207	1.19585	1.72558	1.4621	2.31524	2.34388	2.10117	2.04808	2.86488	2.02716	2.24864	2.46288	2.73397	2.17447	2.52577	2.06543
-1.59177	2.66222	2.79683	2.49043	2.63893	2.37142	2.3715	2.23134	3.14394	1.90321	2.00167	2.65941	3.05107	1.21355	1.19586	1.72565	1.46359	2.31524	2.34388	2.10117	2.04808	2.86633	2.02905	2.25068	2.46551	2.73467	2.17465	2.52683	2.06628
-1.58321	2.66291	2.79738	2.49044	2.63897	2.37353	2.37346	2.23134	3.14525	1.90486	2.00341	2.65966	3.05351	1.21503	1.19587	1.72572	1.46508	2.31524	2.34388	2.10117	2.04808	2.86777	2.03093	2.25272	2.46814	2.73536	2.17483	2.52789	2.06713
-1.57466	2.66361	2.79792	2.49044	2.63901	2.37564	2.37542	2.23134	3.14654	1.9065	2.00516	2.65991	3.05594	1.21651	1.19587	1.72579	1.46657	2.31524	2.34388	2.10117	2.04808	2.86921	2.03282	2.25477	2.47078	2.73605	2.17501	2.52895	2.06798
-1.56611	2.66429	2.79846	2.49045	2.63905	2.37775	2.37737	2.23134	3.14782	1.90814	2.00691	2.66015	3.05837	1.21799	1.19588	1.72585	1.46805	2.31524	2.34388	2.10117	2.04808	2.87064	2.0347	2.25681	2.47341	2.73673	2.17519	2.53001	2.06883
-1.55758	2.66497	2.79899	2.49045	2.63909	2.37986	2.37933	2.23134	3.14909	1.90979	2.00865	2.66039	3.06079	1.21947	1.19589	1.72592	1.46954	2.31524	2.34388	2.10118	2.04808	2.87207	2.03659	2.25885	2.47604	2.7374	2.17537	2.53106	2.06968
-1.54905	2.66564	2.79952	2.49046	2.63912	2.38197	2.38129	2.23134	3.15036	1.91143	2.0104	2.66063	3.06321	1.22095	1.1959	1.72598	1.47103	2.31524	2.34388	2.10118	2.04808	2.87349	2.03848	2.26089	2.47867	2.73807	2.17554	2.53211	2.07053
-1.54054	2.66631	2.80004	2.49046	2.63916	2.38408	2.38324	2.23134	3.15162	1.91307	2.01214	2.66086	3.06562	1.22243	1.1959	1.72604	1.47251	2.31524	2.34388	2.10118	2.04808	2.87491	2.04036	2.26293	2.48131	2.73873	2.17571	2.53316	2.07137
-1.53203	2.66697	2.80056	2.49046	2.6392	2.38619	2.3852	2.23134	3.15286	1.91472	2.01389	2.66109	3.06803	1.22391	1.19591	1.72611	1.474	2.31524	2.34388	2.10118	2.04808	2.87632	2.04225	2.26497	2.48394	2.73938	2.17588	2.53421	2.07222
-1.52353	2.66763	2.80108	2.49047	2.63923	2.3883	2.38716	2.23134	3.1541	1.91636	2.01563	2.66132	3.07043	1.22539	1.19592	1.72617	1.47549	2.31524	2.34388	2.10118	2.04808	2.87773	2.04413	2.26701	2.48657	2.74003	2.17605	2.53525	2.07306
-1.51504	2.66828	2.80159	2.49047	2.63927	2.39041	2.38911	2.23134	3.15533	1.918	2.01738	2.66155	3.07282	1.22687	1.19592	1.72623	1.47697	2.31524	2.34388	2.10118	2.04808	2.87914	2.04602	2.26905	2.4892	2.74068	2.17622	2.5363	2.07391
-1.50655	2.66892	2.80209	2.49048	2.6393	2.39252	2.39107	2.23134	3.15656	1.91965	2.01912	2.66177	3.07522	1.22834	1.19593	1.72629	1.47846	2.31524	2.34388	2.10118	2.04808	2.88054	2.0479	2.27109	2.49183	2.74132	2.17638	2.53734	2.07475
-1.49808	2.66956	2.80259	2.49048	2.63934	2.39463	2.39303	2.23134	3.15777	1.92129	2.02087	2.662	3.0776	1.22982	1.19594	1.72635	1.47995	2.31524	2.34388	2.10118	2.04808	2.88193	2.04979	2.27313	2.49447	2.74195	2.17654	2.53837	2.07559
-1.48961	2.67019	2.80309	2.49048	2.63937	2.39675	2.39498	2.23134	3.15897	1.92293	2.02261	2.66222	3.07998	1.2313	1.19594	1.72641	1.48143	2.31524	2.34388	2.10118	2.04808	2.88332	2.05167	2.27517	2.4971	2.74258	2.1767	2.53941	2.07643
-1.48115	2.67082	2.80358	2.49049	2.6394	2.39886	2.39694	2.23134	3.16017	1.92458	2.02436	2.66243	3.08236	1.23278	1.19595	1.72647	1.48292	2.31524	2.34388	2.10118	2.04808	2.8847	2.05356	2.27722	2.49973	2.7432	2.17686	2.54044	2.07727
-1.4727	2.67144	2.80407	2.49049	2.63943	2.40097	2.3989	2.23134	3.16136	1.92622	2.0261	2.66265	3.08473	1.23426	1.19595	1.72653	1.48441	2.31524	2.34388	2.10118	2.04808	2.88608	2.05544	2.27926	2.50236	2.74381	2.17702	2.54147	2.07811
-1.46425	2.67206	2.80455	2.4905	2.63947	2.40308	2.40085	2.23134	3.16253	1.92786	2.02785	2.66286	3.0871	1.23574	1.19596	1.72658	1.4859	2.31524	2.34388	2.10118	2.04808	2.88746	2.05733	2.2813	2.505	2.74442	2.17717	2.5425	2.07895
-1.45582	2.67267	2.80503	2.4905	2.6395	2.40519	2.40281	2.23134	3.1637	1.92951	2.02959	2.66307	3.08946	1.23722	1.19597	1.72664	1.48738	2.31524	2.34388	2.10119	2.04808	2.88883	2.05922	2.28334	2.50763	2.74503	2.17732	2.54353	2.07978
-1.44739	2.67327	2.80551	2.4905	2.63953	2.4073	2.40477	2.23134	3.16487	1.93115	2.03134	2.66328	3.09181	1.2387	1.19597	1.7267	1.48887	2.31524	2.34388	2.10119	2.04808	2.89019	2.0611	2.28538	2.51026	2.74563	2.17748	2.54455	2.08062
-1.43898	2.67387	2.80598	2.49051	2.63956	2.40941	2.40672	2.23134	3.16602	1.93279	2.03309	2.66349	3.09416	1.24018	1.19598	1.72675	1.49036	2.31524	2.34388	2.10119	2.04808	2.89155	2.06299	2.28742	2.51289	2.74622	2.17762	2.54558	2.08145
-1.43057	2.67447	2.80644	2.49051	2.63959	2.41152	2.40868	2.23134	3.16716	1.93444	2.03483	2.66369	3.09651	1.24166	1.19598	1.72681	1.49184	2.31524	2.34388	2.10119	2.04808	2.89291	2.06487	2.28946	2.51552	2.74681	2.17777	2.5466	2.08229
-1.42216	2.67506	2.8069	2.49051	2.63961	2.41363	2.41064	2.23134	3.1683	1.93608	2.03658	2.66389	3.09885	1.24314	1.19599	1.72686	1.49333	2.31524	2.34388	2.10119	2.04808	2.89426	2.06676	2.2915	2.51816	2.74739	2.17792	2.54762	2.08312
-1.41377	2.67564	2.80736	2.49052	2.63964	2.41574	2.41259	2.23134	3.16943	1.93772	2.03832	2.66409	3.10118	1.24461	1.19599	1.72691	1.49482	2.31524	2.34388	2.10119	2.04808	2.89561	2.06864	2.29354	2.52079	2.74797	2.17806	2.54863	2.08395
-1.40538	2.67622	2.80781	2.49052	2.63967	2.41785	2.41455	2.23134	3.17055	1.93937	2.04007	2.66429	3.10351	1.24609	1.196	1.72697	1.4963	2.31524	2.34388	2.10119	2.04808	2.89695	2.07053	2.29558	2.52342	2.74854	2.1782	2.54965	2.08478
-1.39701	2.6768	2.80826	2.49052	2.6397	2.41996	2.41651	2.23134	3.17166	1.94101	2.04181	2.66448	3.10584	1.24757	1.196	1.72702	1.49779	2.31524	2.34388	2.10119	2.04808	2.89828	2.07241	2.29762	2.52605	2.74911	2.17834	2.55066	2.08561
-1.38864	2.67736	2.80871	2.49052	2.63972	2.42207	2.41846	2.23134	3.17276	1.94265	2.04356	2.66468	3.10816	1.24905	1.19601	1.72707	1.49928	2.31524	2.34388	2.10119	2.04808	2.89962	2.0743	2.29967	2.52868	2.74967	2.17848	2.55167	2.08644
-1.38028	2.67793	2.80915	2.49053	2.63975	2.42418	2.42042	2.23134	3.17386	1.9443	2.0453	2.66487	3.11047	1.25053	1.19601	1.72712	1.50077	2.31524	2.34388	2.10119	2.04808	2.90094	2.07619	2.30171	2.53132	2.75023	2.17862	2.55267	2.08727
-1.37192	2.67849	2.80959	2.49053	2.63978	2.42629	2.42238	2.23134	3.17494	1.94594	2.04705	2.66505	3.11278	1.25201	1.19602	1.72717	1.50225	2.31524	2.34388	2.10119	2.04808	2.90226	2.07807	2.30375	2.53395	2.75078	2.17875	2.55368	2.0881
-1.36358	2.67904	2.81002	2.49053	2.6398	2.4284	2.42433	2.23134	3.17602	1.94758	2.04879	2.66524	3.11508	1.25349	1.19602	1.72722	1.50374	2.31524	2.34388	2.10119	2.04808	2.90358	2.07996	2.30579	2.53658	2.75133	2.17888	2.55468	2.08893
-1.35524	2.67959	2.81045	2.49054	2.63983	2.43051	2.42629	2.23134	3.17709	1.94923	2.05054	2.66542	3.11738	1.25497	1.19603	1.72727	1.50523	2.31524	2.34388	2.10119	2.04808	2.90489	2.08184	2.30783	2.53921	2.75187	2.17902	2.55568	2.08975
-1.34691	2.68013	2.81087	2.49054	2.63985	2.43262	2.42824	2.23134	3.17815	1.95087	2.05228	2.66561	3.11967	1.25645	1.19603	1.72732	1.50671	2.31524	2.34388	2.10119	2.04808	2.9062	2.08373	2.30987	2.54185	2.7524	2.17915	2.55668	2.09058
-1.33859	2.68067	2.81129	2.49054	2.63987	2.43473	2.4302	2.23134	3.17921	1.95251	2.05403	2.66579	3.12196	1.25793	1.19604	1.72736	1.5082	2.31524	2.34388	2.10119	2.04808	2.9075	2.08561	2.31191	2.54448	2.75293	2.17927	2.55768	2.0914
-1.33027	2.6812	2.81171	2.49054	2.6399	2.43684	2.43216	2.23134	3.18025	1.95416	2.05577	2.66596	3.12424	1.25941	1.19604	1.72741	1.50969	2.31524	2.34388	2.10119	2.04808	2.9088	2.0875	2.31395	2.54711	2.75346	2.1794	2.55867	2.09223
-1.32197	2.68173	2.81212	2.49054	2.63992	2.43896	2.43411	2.23134	3.18129	1.9558	2.05752	2.66614	3.12651	1.26089	1.19604	1.72746	1.51117	2.31524	2.34388	2.10119	2.04808	2.91009	2.08938	2.31599	2.54974	2.75398	2.17953	2.55967	2.09305
-1.31367	2.68225	2.81253	2.49055	2.63994	2.44107	2.43607	2.23134	3.18232	1.95744	2.05927	2.66631	3.12878	1.26236	1.19605	1.7275	1.51266	2.31524	2.34388	2.10119	2.04808	2.91138	2.09127	2.31803	2.55237	2.7545	2.17965	2.56066	2.09387
-1.30538	2.68277	2.81294	2.49055	2.63997	2.44318	2.43803	2.23134	3.18334	1.95909	2.06101	2.66649	3.13105	1.26384	1.19605	1.72755	1.51415	2.31524	2.34388	2.10119	2.04808	2.91267	2.09316	2.32007	2.55501	2.75501	2.17977	2.56164	2.09469
-1.2971	2.68328	2.81334	2.49055	2.63999	2.44529	2.43998	2.23134	3.18435	1.96073	2.06276	2.66666	3.13331	1.26532	1.19606	1.72759	1.51563	2.31524	2.34388	2.1012	2.04808	2.91395	2.09504	2.32212	2.55764	2.75551	2.17989	2.56263	2.09551
-1.28883	2.68379	2.81374	2.49055	2.64001	2.4474	2.44194	2.23134	3.18536	1.96237	2.0645	2.66683	3.13556	1.2668	1.19606	1.72764	1.51712	2.31524	2.34388	2.1012	2.04808	2.91522	2.09693	2.32416	2.56027	2.75602	2.18001	2.56362	2.09633
-1.28056	2.6843	2.81413	2.49056	2.64003	2.44951	2.4439	2.23134	3.18636	1.96402	2.06625	2.66699	3.13781	1.26828	1.19606	1.72768	1.51861	2.31524	2.34388	2.1012	2.04808	2.91649	2.09881	2.3262	2.5629	2.75651	2.18013	2.5646	2.09715
-1.2723	2.6848	2.81452	2.49056	2.64005	2.45162	2.44585	2.23134	3.18735	1.96566	2.06799	2.66716	3.14005	1.26976	1.19607	1.72773	1.5201	2.31524	2.34388	2.1012	2.04808	2.91775	2.1007	2.32824	2.56553	2.757	2.18025	2.56558	2.09797
-1.26405	2.68529	2.81491	2.49056	2.64007	2.45373	2.44781	2.23134	3.18833	1.9673	2.06974	2.66732	3.14229	1.27124	1.19607	1.72777	1.52158	2.31524	2.34388	2.1012	2.04808	2.91901	2.10258	2.33028	2.56817	2.75749	2.18036	2.56656	2.09878
-1.25581	2.68578	2.81529	2.49056	2.64009	2.45584	2.44977	2.23134	3.1893	1.96895	2.07148	2.66748	3.14452	1.27272	1.19607	1.72781	1.52307	2.31524	2.34388	2.1012	2.04808	2.92027	2.10447	2.33232	2.5708	2.75797	2.18047	2.56753	2.0996
-1.24757	2.68627	2.81567	2.49056	2.64011	2.45795	2.45172	2.23134	3.19027	1.97059	2.07323	2.66764	3.14674	1.2742	1.19608	1.72785	1.52456	2.31524	2.34388	2.1012	2.04808	2.92152	2.10635	2.33436	2.57343	2.75845	2.18059	2.56851	2.10041
-1.23935	2.68675	2.81605	2.49056	2.64013	2.46006	2.45368	2.23134	3.19123	1.97223	2.07497	2.6678	3.14896	1.27568	1.19608	1.72789	1.52604	2.31524	2.34388	2.1012	2.04808	2.92276	2.10824	2.3364	2.57606	2.75893	2.1807	2.56948	2.10123
-1.23113	2.68722	2.81642	2.49057	2.64015	2.46217	2.45564	2.23134	3.19218	1.97388	2.07672	2.66795	3.15118	1.27716	1.19609	1.72793	1.52753	2.31524	2.34388	2.1012	2.04808	2.924	2.11012	2.33844	2.5787	2.75939	2.18081	2.57045	2.10204
-1.22292	2.68769	2.81679	2.49057	2.64017	2.46428	2.45759	2.23134	3.19312	1.97552	2.07846	2.6681	3.15339	1.27863	1.19609	1.72797	1.52902	2.31524	2.34388	2.1012	2.04808	2.92524	2.11201	2.34048	2.58133	2.75986	2.18091	2.57142	2.10285
-1.21471	2.68816	2.81715	2.49057	2.64018	2.46639	2.45955	2.23134	3.19406	1.97716	2.08021	2.66826	3.15559	1.28011	1.19609	1.72801	1.5305	2.31524	2.34388	2.1012	2.04808	2.92647	2.1139	2.34253	2.58396	2.76032	2.18102	2.57238	2.10367
-1.20652	2.68862	2.81751	2.49057	2.6402	2.4685	2.46151	2.23134	3.19499	1.97881	2.08196	2.66841	3.15779	1.28159	1.1961	1.72805	1.53199	2.31524	2.34388	2.1012	2.04808	2.92769	2.11578	2.34457	2.58659	2.76077	2.18113	2.57335	2.10448
-1.19833	2.68908	2.81787	2.49057	2.64022	2.47061	2.46346	2.23134	3.19591	1.98045	2.0837	2.66855	3.15998	1.28307	1.1961	1.72809	1.53348	2.31524	2.34388	2.1012	2.04808	2.92892	2.11767	2.34661	2.58922	2.76122	2.18123	2.57431	2.10529
-1.19015	2.68953	2.81823	2.49057	2.64024	2.47272	2.46542	2.23134	3.19682	1.98209	2.08545	2.6687	3.16216	1.28455	1.1961	1.72813	1.53497	2.31524	2.34388	2.1012	2.04808	2.93013	2.11955	2.34865	2.59186	2.76167	2.18133	2.57527	2.1061
-1.18198	2.68998	2.81858	2.49058	2.64025	2.47483	2.46738	2.23134	3.19773	1.98374	2.08719	2.66885	3.16434	1.28603	1.1961	1.72817	1.53645	2.31524	2.34388	2.1012	2.04808	2.93134	2.12144	2.35069	2.59449	2.76211	2.18143	2.57623	2.1069
-1.17381	2.69043	2.81893	2.49058	2.64027	2.47694	2.46933	2.23134	3.19863	1.98538	2.08894	2.66899	3.16651	1.28751	1.19611	1.7282	1.53794	2.31524	2.34388	2.1012	2.04808	2.93255	2.12332	2.35273	2.59712	2.76255	2.18153	2.57719	2.10771
-1.16565	2.69087	2.81927	2.49058	2.64028	2.47905	2.47129	2.23134	3.19952	1.98702	2.09068	2.66913	3.16868	1.28899	1.19611	1.72824	1.53943	2.31524	2.34388	2.1012	2.04808	2.93375	2.12521	2.35477	2.59975	2.76298	2.18163	2.57814	2.10852
-1.1575	2.69131	2.81961	2.49058	2.6403	2.48117	2.47325	2.23134	3.2004	1.98867	2.09243	2.66927	3.17084	1.29047	1.19611	1.72828	1.54091	2.31524	2.34388	2.1012	2.04808	2.93495	2.12709	2.35681	2.60238	2.76341	2.18173	2.5791	2.10933
-1.14936	2.69174	2.81995	2.49058	2.64032	2.48328	2.4752	2.23134	3.20128	1.99031	2.09417	2.66941	3.173	1.29195	1.19612	1.72831	1.5424	2.31524	2.34388	2.1012	2.04808	2.93614	2.12898	2.35885	2.60502	2.76384	2.18182	2.58005	2.11013
-1.14123	2.69217	2.82028	2.49058	2.64033	2.48539	2.47716	2.23134	3.20215	1.99195	2.09592	2.66954	3.17515	1.29343	1.19612	1.72835	1.54389	2.31524	2.34388	2.1012	2.04808	2.93733	2.13087	2.36089	2.60765	2.76426	2.18192	2.581	2.11094
-1.1331	2.69259	2.82061	2.49058	2.64035	2.4875	2.47912	2.23134	3.20301	1.9936	2.09766	2.66968	3.17729	1.29491	1.19612	1.72838	1.54537	2.31524	2.34388	2.1012	2.04808	2.93851	2.13275	2.36293	2.61028	2.76467	2.18201	2.58194	2.11174
-1.12498	2.69301	2.82094	2.49059	2.64036	2.48961	2.48107	2.23134	3.20386	1.99524	2.09941	2.66981	3.17943	1.29638	1.19612	1.72842	1.54686	2.31524	2.34388	2.1012	2.04808	2.93969	2.13464	2.36498	2.61291	2.76508	2.1821	2.58289	2.11254
-1.11687	2.69342	2.82127	2.49059	2.64037	2.49172	2.48303	2.23134	3.20471	1.99688	2.10115	2.66994	3.18157	1.29786	1.19613	1.72845	1.54835	2.31524	2.34388	2.1012	2.04808	2.94086	2.13652	2.36702	2.61554	2.76549	2.1822	2.58383	2.11334
-1.10877	2.69384	2.82159	2.49059	2.64039	2.49383	2.48499	2.23134	3.20555	1.99853	2.1029	2.67007	3.18369	1.29934	1.19613	1.72849	1.54983	2.31524	2.34388	2.1012	2.04808	2.94203	2.13841	2.36906	2.61818	2.7659	2.18229	2.58477	2.11415
-1.10067	2.69424	2.82191	2.49059	2.6404	2.49594	2.48694	2.23134	3.20638	2.00017	2.10464	2.6702	3.18581	1.30082	1.19613	1.72852	1.55132	2.31524	2.34388	2.1012	2.04808	2.9432	2.14029	2.3711	2.62081	2.76629	2.18237	2.58571	2.11495
-1.09258	2.69465	2.82222	2.49059	2.64042	2.49805	2.4889	2.23134	3.20721	2.00181	2.10639	2.67033	3.18793	1.3023	1.19613	1.72855	1.55281	2.31524	2.34388	2.1012	2.04808	2.94435	2.14218	2.37314	2.62344	2.76669	2.18246	2.58665	2.11575
-1.0845	2.69504	2.82253	2.49059	2.64043	2.50016	2.49086	2.23134	3.20803	2.00346	2.10814	2.67046	3.19003	1.30378	1.19614	1.72858	1.5543	2.31524	2.34388	2.1012	2.04808	2.94551	2.14406	2.37518	2.62607	2.76708	2.18255	2.58759	2.11655
-1.07642	2.69544	2.82284	2.49059	2.64044	2.50227	2.49281	2.23134	3.20884	2.0051	2.10988	2.67058	3.19214	1.30526	1.19614	1.72862	1.55578	2.31524	2.34388	2.1012	2.04808	2.94666	2.14595	2.37722	2.6287	2.76747	2.18263	2.58852	2.11735
-1.06836	2.69583	2.82315	2.49059	2.64045	2.50438	2.49477	2.23134	3.20965	2.00674	2.11163	2.6707	3.19423	1.30674	1.19614	1.72865	1.55727	2.31524	2.34388	2.1012	2.04808	2.9478	2.14784	2.37926	2.63134	2.76785	2.18272	2.58946	2.11814
-1.0603	2.69622	2.82345	2.49059	2.64047	2.50649	2.49673	2.23134	3.21045	2.00839	2.11337	2.67082	3.19632	1.30822	1.19614	1.72868	1.55876	2.31524	2.34388	2.1012	2.04808	2.94894	2.14972	2.3813	2.63397	2.76823	2.1828	2.59039	2.11894
-1.05225	2.6966	2.82375	2.49059	2.64048	2.5086	2.49868	2.23134	3.21124	2.01003	2.11512	2.67094	3.19841	1.3097	1.19615	1.72871	1.56024	2.31524	2.34388	2.1012	2.04808	2.95008	2.15161	2.38334	2.6366	2.76861	2.18288	2.59131	2.11974
-1.0442	2.69698	2.82405	2.4906	2.64049	2.51071	2.50064	2.23134	3.21202	2.01167	2.11686	2.67106	3.20049	1.31118	1.19615	1.72874	1.56173	2.31524	2.34388	2.1012	2.04808	2.95121	2.15349	2.38538	2.63923	2.76898	2.18296	2.59224	2.12053
-1.03617	2.69736	2.82434	2.4906	2.6405	2.51282	2.5026	2.23134	3.2128	2.01331	2.11861	2.67118	3.20256	1.31265	1.19615	1.72877	1.56322	2.31524	2.34388	2.1012	2.04808	2.95233	2.15538	2.38743	2.64186	2.76935	2.18304	2.59317	2.12133
-1.02814	2.69773	2.82463	2.4906	2.64051	2.51493	2.50455	2.23134	3.21357	2.01496	2.12035	2.6713	3.20462	1.31413	1.19615	1.7288	1.5647	2.31524	2.34388	2.1012	2.04808	2.95346	2.15726	2.38947	2.6445	2.76971	2.18312	2.59409	2.12212
-1.02012	2.6981	2.82492	2.4906	2.64053	2.51704	2.50651	2.23134	3.21433	2.0166	2.1221	2.67141	3.20668	1.31561	1.19615	1.72883	1.56619	2.31524	2.34388	2.1012	2.04808	2.95457	2.15915	2.39151	2.64713	2.77007	2.1832	2.59501	2.12292
-1.0121	2.69846	2.8252	2.4906	2.64054	2.51915	2.50846	2.23134	3.21509	2.01824	2.12384	2.67152	3.20874	1.31709	1.19616	1.72886	1.56768	2.31524	2.34388	2.1012	2.04808	2.95568	2.16103	2.39355	2.64976	2.77043	2.18328	2.59593	2.12371
-1.0041	2.69882	2.82549	2.4906	2.64055	2.52126	2.51042	2.23134	3.21584	2.01989	2.12559	2.67163	3.21078	1.31857	1.19616	1.72889	1.56917	2.31524	2.34388	2.1012	2.04808	2.95679	2.16292	2.39559	2.65239	2.77078	2.18335	2.59685	2.1245
-0.996096	2.69918	2.82576	2.4906	2.64056	2.52338	2.51238	2.23134	3.21659	2.02153	2.12733	2.67174	3.21282	1.32005	1.19616	1.72891	1.57065	2.31524	2.34388	2.1012	2.04808	2.95789	2.1648	2.39763	2.65502	2.77113	2.18343	2.59777	2.12529
-0.988103	2.69953	2.82604	2.4906	2.64057	2.52549	2.51433	2.23134	3.21733	2.02317	2.12908	2.67185	3.21486	1.32153	1.19616	1.72894	1.57214	2.31524	2.34388	2.1012	2.04808	2.95899	2.16669	2.39967	2.65765	2.77148	2.1835	2.59868	2.12608
-0.980119	2.69988	2.82631	2.4906	2.64058	2.5276	2.51629	2.23134	3.21806	2.02482	2.13082	2.67196	3.21689	1.32301	1.19616	1.72897	1.57363	2.31524	2.34388	2.1012	2.04808	2.96008	2.16858	2.40171	2.66029	2.77182	2.18357	2.5996	2.12687
-0.972141	2.70023	2.82658	2.4906	2.64059	2.52971	2.51825	2.23134	3.21878	2.02646	2.13257	2.67207	3.21891	1.32449	1.19617	1.729	1.57511	2.31524	2.34388	2.1012	2.04808	2.96117	2.17046	2.40375	2.66292	2.77216	2.18365	2.60051	2.12766
-0.964171	2.70057	2.82685	2.4906	2.6406	2.53182	2.5202	2.23134	3.2195	2.0281	2.13432	2.67217	3.22093	1.32597	1.19617	1.72902	1.5766	2.31524	2.34388	2.1012	2.04808	2.96225	2.17235	2.40579	2.66555	2.7725	2.18372	2.60142	2.12845
-0.956208	2.70091	2.82712	2.4906	2.64061	2.53393	2.52216	2.23134	3.22021	2.02975	2.13606	2.67227	3.22294	1.32745	1.19617	1.72905	1.57809	2.31524	2.34388	2.1012	2.04808	2.96333	2.17423	2.40783	2.66818	2.77283	2.18379	2.60232	2.12924
-0.948252	2.70125	2.82738	2.4906	2.64062	2.53604	2.52412	2.23134	3.22092	2.03139	2.13781	2.67238	3.22494	1.32893	1.19617	1.72908	1.57957	2.31524	2.34388	2.1012	2.04808	2.96441	2.17612	2.40988	2.67081	2.77316	2.18386	2.60323	2.13003
-0.940304	2.70158	2.82764	2.49061	2.64063	2.53815	2.52607	2.23134	3.22162	2.03303	2.13955	2.67248	3.22694	1.3304	1.19617	1.7291	1.58106	2.31524	2.34388	2.1012	2.04808	2.96548	2.178	2.41192	2.67345	2.77348	2.18392	2.60414	2.13081
-0.932363	2.70191	2.8279	2.49061	2.64064	2.54026	2.52803	2.23134	3.22231	2.03468	2.1413	2.67258	3.22893	1.33188	1.19617	1.72913	1.58255	2.31524	2.34388	2.1012	2.04808	2.96654	2.17989	2.41396	2.67608	2.7738	2.18399	2.60504	2.1316
-0.924429	2.70223	2.82815	2.49061	2.64065	2.54237	2.52999	2.23134	3.223	2.03632	2.14304	2.67268	3.23091	1.33336	1.19618	1.72915	1.58403	2.31524	2.34388	2.10121	2.04808	2.9676	2.18177	2.416	2.67871	2.77412	2.18406	2.60594	2.13239
-0.916502	2.70256	2.8284	2.49061	2.64065	2.54448	2.53194	2.23134	3.22368	2.03796	2.14479	2.67277	3.23289	1.33484	1.19618	1.72918	1.58552	2.31524	2.34388	2.10121	2.04808	2.96866	2.18366	2.41804	2.68134	2.77443	2.18412	2.60684	2.13317
-0.908583	2.70287	2.82865	2.49061	2.64066	2.54659	2.5339	2.23134	3.22435	2.03961	2.14653	2.67287	3.23486	1.33632	1.19618	1.7292	1.58701	2.31524	2.34388	2.10121	2.04808	2.96971	2.18555	2.42008	2.68397	2.77474	2.18419	2.60774	2.13395
-0.900671	2.70319	2.8289	2.49061	2.64067	2.5487	2.53586	2.23134	3.22502	2.04125	2.14828	2.67297	3.23683	1.3378	1.19618	1.72922	1.5885	2.31524	2.34388	2.10121	2.04808	2.97075	2.18743	2.42212	2.68661	2.77505	2.18425	2.60863	2.13474
-0.892766	2.7035	2.82914	2.49061	2.64068	2.55081	2.53781	2.23134	3.22568	2.04289	2.15002	2.67306	3.23879	1.33928	1.19618	1.72925	1.58998	2.31524	2.34388	2.10121	2.04808	2.9718	2.18932	2.42416	2.68924	2.77536	2.18431	2.60953	2.13552
-0.884868	2.70381	2.82939	2.49061	2.64069	2.55292	2.53977	2.23134	3.22634	2.04454	2.15177	2.67315	3.24074	1.34076	1.19618	1.72927	1.59147	2.31524	2.34388	2.10121	2.04808	2.97283	2.1912	2.4262	2.69187	2.77566	2.18437	2.61042	2.1363
-0.876978	2.70412	2.82962	2.49061	2.6407	2.55503	2.54173	2.23134	3.22699	2.04618	2.15351	2.67324	3.24269	1.34224	1.19619	1.72929	1.59296	2.31524	2.34388	2.10121	2.04808	2.97386	2.19309	2.42824	2.6945	2.77596	2.18444	2.61131	2.13708
-0.869094	2.70442	2.82986	2.49061	2.6407	2.55714	2.54368	2.23134	3.22763	2.04782	2.15526	2.67333	3.24462	1.34372	1.19619	1.72932	1.59444	2.31524	2.34388	2.10121	2.04808	2.97489	2.19497	2.43029	2.69713	2.77625	2.1845	2.6122	2.13786
-0.861218	2.70472	2.8301	2.49061	2.64071	2.55925	2.54564	2.23134	3.22827	2.04947	2.157	2.67342	3.24656	1.3452	1.19619	1.72934	1.59593	2.31524	2.34388	2.10121	2.04808	2.97592	2.19686	2.43233	2.69976	2.77654	2.18455	2.61309	2.13864
-0.853349	2.70501	2.83033	2.49061	2.64072	2.56136	2.5476	2.23134	3.2289	2.05111	2.15875	2.67351	3.24848	1.34667	1.19619	1.72936	1.59742	2.31524	2.34388	2.10121	2.04808	2.97693	2.19874	2.43437	2.7024	2.77683	2.18461	2.61398	2.13942
-0.845487	2.7053	2.83056	2.49061	2.64073	2.56347	2.54955	2.23134	3.22952	2.05275	2.1605	2.6736	3.25041	1.34815	1.19619	1.72938	1.5989	2.31524	2.34388	2.10121	2.04808	2.97795	2.20063	2.43641	2.70503	2.77712	2.18467	2.61486	2.1402
-0.837632	2.70559	2.83078	2.49061	2.64073	2.56559	2.55151	2.23134	3.23014	2.0544	2.16224	2.67368	3.25232	1.34963	1.19619	1.72941	1.60039	2.31524	2.34388	2.10121	2.04808	2.97896	2.20252	2.43845	2.70766	2.7774	2.18473	2.61574	2.14098
-0.829784	2.70588	2.83101	2.49061	2.64074	2.5677	2.55347	2.23134	3.23076	2.05604	2.16399	2.67377	3.25423	1.35111	1.19619	1.72943	1.60188	2.31524	2.34388	2.10121	2.04808	2.97996	2.2044	2.44049	2.71029	2.77768	2.18478	2.61663	2.14176
-0.821943	2.70616	2.83123	2.49061	2.64075	2.56981	2.55542	2.23134	3.23137	2.05768	2.16573	2.67385	3.25613	1.35259	1.19619	1.72945	1.60337	2.31524	2.34388	2.10121	2.04808	2.98096	2.20629	2.44253	2.71292	2.77795	2.18484	2.61751	2.14254
-0.81411	2.70644	2.83145	2.49061	2.64075	2.57192	2.55738	2.23134	3.23197	2.05933	2.16748	2.67394	3.25802	1.35407	1.1962	1.72947	1.60485	2.31524	2.34388	2.10121	2.04808	2.98196	2.20817	2.44457	2.71556	2.77823	2.18489	2.61839	2.14331
-0.806283	2.70672	2.83167	2.49061	2.64076	2.57403	2.55934	2.23134	3.23257	2.06097	2.16922	2.67402	3.25991	1.35555	1.1962	1.72949	1.60634	2.31524	2.34388	2.10121	2.04808	2.98295	2.21006	2.44661	2.71819	2.7785	2.18495	2.61926	2.14409
-0.798464	2.707	2.83188	2.49061	2.64077	2.57614	2.56129	2.23134	3.23316	2.06261	2.17097	2.6741	3.26179	1.35703	1.1962	1.72951	1.60783	2.31524	2.34388	2.10121	2.04808	2.98393	2.21194	2.44865	2.72082	2.77876	2.185	2.62014	2.14486
-0.790651	2.70727	2.83209	2.49061	2.64077	2.57825	2.56325	2.23134	3.23375	2.06426	2.17271	2.67418	3.26367	1.35851	1.1962	1.72953	1.60931	2.31524	2.34388	2.10121	2.04808	2.98491	2.21383	2.45069	2.72345	2.77903	2.18505	2.62101	2.14564
-0.782846	2.70754	2.83231	2.49061	2.64078	2.58036	2.5652	2.23134	3.23433	2.0659	2.17446	2.67426	3.26553	1.35999	1.1962	1.72955	1.6108	2.31524	2.34388	2.10121	2.04808	2.98589	2.21571	2.45274	2.72608	2.77929	2.18511	2.62188	2.14641
-0.775047	2.7078	2.83251	2.49062	2.64078	2.58247	2.56716	2.23134	3.2349	2.06754	2.1762	2.67434	3.2674	1.36147	1.1962	1.72957	1.61229	2.31524	2.34388	2.10121	2.04808	2.98686	2.2176	2.45478	2.72871	2.77955	2.18516	2.62275	2.14718
-0.767256	2.70806	2.83272	2.49062	2.64079	2.58458	2.56912	2.23134	3.23547	2.06919	2.17795	2.67441	3.26925	1.36295	1.1962	1.72959	1.61377	2.31524	2.34388	2.10121	2.04808	2.98783	2.21948	2.45682	2.73135	2.7798	2.18521	2.62362	2.14796
-0.759471	2.70832	2.83292	2.49062	2.6408	2.58669	2.57107	2.23134	3.23603	2.07083	2.17969	2.67449	3.2711	1.36442	1.1962	1.72961	1.61526	2.31524	2.34388	2.10121	2.04808	2.9888	2.22137	2.45886	2.73398	2.78006	2.18526	2.62449	2.14873
-0.751694	2.70858	2.83313	2.49062	2.6408	2.5888	2.57303	2.23134	3.23659	2.07247	2.18144	2.67456	3.27294	1.3659	1.1962	1.72963	1.61675	2.31524	2.34388	2.10121	2.04808	2.98976	2.22326	2.4609	2.73661	2.78031	2.1853	2.62536	2.1495
-0.743923	2.70884	2.83332	2.49062	2.64081	2.59091	2.57499	2.23134	3.23715	2.07412	2.18318	2.67464	3.27478	1.36738	1.19621	1.72964	1.61823	2.31524	2.34388	2.10121	2.04808	2.99071	2.22514	2.46294	2.73924	2.78055	2.18535	2.62622	2.15027
-0.736159	2.70909	2.83352	2.49062	2.64081	2.59302	2.57694	2.23134	3.23769	2.07576	2.18493	2.67471	3.2766	1.36886	1.19621	1.72966	1.61972	2.31524	2.34388	2.10121	2.04808	2.99166	2.22703	2.46498	2.74187	2.7808	2.1854	2.62709	2.15104
-0.728403	2.70934	2.83372	2.49062	2.64082	2.59513	2.5789	2.23134	3.23824	2.0774	2.18668	2.67478	3.27843	1.37034	1.19621	1.72968	1.62121	2.31524	2.34388	2.10121	2.04808	2.99261	2.22891	2.46702	2.7445	2.78104	2.18545	2.62795	2.15181
-0.720653	2.70958	2.83391	2.49062	2.64082	2.59724	2.58086	2.23134	3.23877	2.07905	2.18842	2.67485	3.28024	1.37182	1.19621	1.7297	1.6227	2.31524	2.34388	2.10121	2.04808	2.99355	2.2308	2.46906	2.74714	2.78128	2.18549	2.62881	2.15258
-0.71291	2.70983	2.8341	2.49062	2.64083	2.59935	2.58281	2.23134	3.2393	2.08069	2.19017	2.67492	3.28205	1.3733	1.19621	1.72972	1.62418	2.31524	2.34388	2.10121	2.04808	2.99448	2.23268	2.4711	2.74977	2.78151	2.18554	2.62967	2.15335
-0.705174	2.71007	2.83429	2.49062	2.64083	2.60146	2.58477	2.23134	3.23983	2.08233	2.19191	2.67499	3.28385	1.37478	1.19621	1.72973	1.62567	2.31524	2.34388	2.10121	2.04808	2.99541	2.23457	2.47314	2.7524	2.78175	2.18558	2.63052	2.15412
-0.697445	2.7103	2.83448	2.49062	2.64084	2.60357	2.58673	2.23134	3.24035	2.08398	2.19366	2.67506	3.28565	1.37626	1.19621	1.72975	1.62716	2.31524	2.34388	2.10121	2.04808	2.99634	2.23645	2.47519	2.75503	2.78198	2.18563	2.63138	2.15489
-0.689723	2.71054	2.83466	2.49062	2.64084	2.60569	2.58868	2.23134	3.24087	2.08562	2.1954	2.67513	3.28743	1.37774	1.19621	1.72977	1.62864	2.31524	2.34388	2.10121	2.04808	2.99727	2.23834	2.47723	2.75766	2.78221	2.18567	2.63223	2.15565
-0.682007	2.71077	2.83485	2.49062	2.64085	2.6078	2.59064	2.23134	3.24138	2.08726	2.19715	2.67519	3.28922	1.37922	1.19621	1.72978	1.63013	2.31524	2.34388	2.10121	2.04808	2.99818	2.24023	2.47927	2.76029	2.78243	2.18571	2.63309	2.15642
-0.674299	2.711	2.83503	2.49062	2.64085	2.60991	2.5926	2.23134	3.24189	2.08891	2.19889	2.67526	3.29099	1.38069	1.19621	1.7298	1.63162	2.31524	2.34388	2.10121	2.04808	2.9991	2.24211	2.48131	2.76293	2.78266	2.18576	2.63394	2.15719
-0.666597	2.71123	2.83521	2.49062	2.64086	2.61202	2.59455	2.23134	3.24239	2.09055	2.20064	2.67533	3.29276	1.38217	1.19621	1.72982	1.6331	2.31524	2.34388	2.10121	2.04808	3.00001	2.244	2.48335	2.76556	2.78288	2.1858	2.63479	2.15795
-0.658902	2.71145	2.83538	2.49062	2.64086	2.61413	2.59651	2.23134	3.24288	2.09219	2.20238	2.67539	3.29452	1.38365	1.19622	1.72983	1.63459	2.31524	2.34388	2.10121	2.04808	3.00091	2.24588	2.48539	2.76819	2.7831	2.18584	2.63564	2.15871
-0.651214	2.71168	2.83556	2.49062	2.64087	2.61624	2.59847	2.23134	3.24338	2.09384	2.20413	2.67545	3.29628	1.38513	1.19622	1.72985	1.63608	2.31524	2.34388	2.10121	2.04808	3.00181	2.24777	2.48743	2.77082	2.78331	2.18588	2.63649	2.15948
-0.643533	2.7119	2.83573	2.49062	2.64087	2.61835	2.60042	2.23134	3.24386	2.09548	2.20587	2.67552	3.29802	1.38661	1.19622	1.72986	1.63757	2.31524	2.34388	2.10121	2.04808	3.00271	2.24965	2.48947	2.77345	2.78352	2.18592	2.63733	2.16024
-0.635859	2.71211	2.8359	2.49062	2.64087	2.62046	2.60238	2.23134	3.24434	2.09712	2.20762	2.67558	3.29976	1.38809	1.19622	1.72988	1.63905	2.31524	2.34388	2.10121	2.04808	3.0036	2.25154	2.49151	2.77608	2.78374	2.18596	2.63818	2.16101
-0.628191	2.71233	2.83607	2.49062	2.64088	2.62257	2.60434	2.23134	3.24482	2.09877	2.20936	2.67564	3.3015	1.38957	1.19622	1.72989	1.64054	2.31524	2.34388	2.10121	2.04808	3.00449	2.25342	2.49355	2.77872	2.78394	2.186	2.63902	2.16177
-0.62053	2.71254	2.83624	2.49062	2.64088	2.62468	2.60629	2.23134	3.24529	2.10041	2.21111	2.6757	3.30323	1.39105	1.19622	1.72991	1.64203	2.31524	2.34388	2.10121	2.04808	3.00537	2.25531	2.49559	2.78135	2.78415	2.18604	2.63986	2.16253
-0.612876	2.71275	2.83641	2.49062	2.64089	2.62679	2.60825	2.23134	3.24576	2.10205	2.21286	2.67576	3.30495	1.39253	1.19622	1.72992	1.64351	2.31524	2.34388	2.10121	2.04808	3.00625	2.2572	2.49764	2.78398	2.78435	2.18607	2.6407	2.16329
-0.605229	2.71296	2.83657	2.49062	2.64089	2.6289	2.6102	2.23134	3.24622	2.1037	2.2146	2.67582	3.30666	1.39401	1.19622	1.72994	1.645	2.31524	2.34388	2.10121	2.04808	3.00713	2.25908	2.49968	2.78661	2.78456	2.18611	2.64154	2.16405
-0.597588	2.71317	2.83673	2.49062	2.64089	2.63101	2.61216	2.23134	3.24668	2.10534	2.21635	2.67587	3.30837	1.39549	1.19622	1.72995	1.64649	2.31524	2.34388	2.10121	2.04808	3.008	2.26097	2.50172	2.78924	2.78475	2.18615	2.64238	2.16481
-0.589954	2.71337	2.83689	2.49062	2.6409	2.63312	2.61412	2.23134	3.24713	2.10698	2.21809	2.67593	3.31007	1.39696	1.19622	1.72996	1.64797	2.31524	2.34388	2.10121	2.04808	3.00886	2.26285	2.50376	2.79187	2.78495	2.18618	2.64321	2.16557
-0.582327	2.71357	2.83705	2.49062	2.6409	2.63523	2.61607	2.23134	3.24758	2.10863	2.21984	2.67599	3.31176	1.39844	1.19622	1.72998	1.64946	2.31524	2.34388	2.10121	2.04808	3.00973	2.26474	2.5058	2.79451	2.78515	2.18622	2.64405	2.16633
-0.574706	2.71377	2.83721	2.49062	2.6409	2.63734	2.61803	2.23134	3.24803	2.11027	2.22158	2.67604	3.31345	1.39992	1.19622	1.72999	1.65095	2.31524	2.34388	2.10121	2.04808	3.01058	2.26662	2.50784	2.79714	2.78534	2.18625	2.64488	2.16709
-0.567092	2.71397	2.83736	2.49062	2.64091	2.63945	2.61999	2.23134	3.24847	2.11191	2.22333	2.6761	3.31513	1.4014	1.19622	1.73001	1.65243	2.31524	2.34388	2.10121	2.04808	3.01144	2.26851	2.50988	2.79977	2.78553	2.18629	2.64571	2.16785
-0.559485	2.71416	2.83751	2.49062	2.64091	2.64156	2.62194	2.23134	3.2489	2.11355	2.22507	2.67615	3.3168	1.40288	1.19622	1.73002	1.65392	2.31524	2.34388	2.10121	2.04808	3.01228	2.27039	2.51192	2.8024	2.78572	2.18632	2.64654	2.16861
-0.551884	2.71435	2.83767	2.49062	2.64091	2.64367	2.6239	2.23134	3.24933	2.1152	2.22682	2.6762	3.31847	1.40436	1.19622	1.73003	1.65541	2.31524	2.34388	2.10121	2.04808	3.01313	2.27228	2.51396	2.80503	2.7859	2.18636	2.64737	2.16936
-0.54429	2.71454	2.83782	2.49062	2.64092	2.64578	2.62586	2.23134	3.24976	2.11684	2.22856	2.67626	3.32013	1.40584	1.19623	1.73004	1.6569	2.31524	2.34388	2.10121	2.04808	3.01397	2.27416	2.516	2.80766	2.78608	2.18639	2.6482	2.17012
-0.536703	2.71473	2.83796	2.49062	2.64092	2.6479	2.62781	2.23134	3.25018	2.11848	2.23031	2.67631	3.32178	1.40732	1.19623	1.73006	1.65838	2.31524	2.34388	2.10121	2.04808	3.0148	2.27605	2.51805	2.81029	2.78627	2.18642	2.64903	2.17088
-0.529122	2.71491	2.83811	2.49062	2.64092	2.65001	2.62977	2.23134	3.2506	2.12013	2.23205	2.67636	3.32343	1.4088	1.19623	1.73007	1.65987	2.31524	2.34388	2.10121	2.04808	3.01564	2.27794	2.52009	2.81293	2.78644	2.18645	2.64985	2.17163
-0.521548	2.7151	2.83826	2.49062	2.64093	2.65212	2.63173	2.23134	3.25101	2.12177	2.2338	2.67641	3.32507	1.41028	1.19623	1.73008	1.66136	2.31524	2.34388	2.10121	2.04808	3.01646	2.27982	2.52213	2.81556	2.78662	2.18649	2.65068	2.17239
-0.513981	2.71528	2.8384	2.49062	2.64093	2.65423	2.63368	2.23134	3.25142	2.12341	2.23554	2.67646	3.3267	1.41176	1.19623	1.73009	1.66284	2.31524	2.34388	2.10121	2.04808	3.01729	2.28171	2.52417	2.81819	2.7868	2.18652	2.6515	2.17314
-0.50642	2.71546	2.83854	2.49062	2.64093	2.65634	2.63564	2.23134	3.25182	2.12506	2.23729	2.67651	3.32832	1.41324	1.19623	1.73011	1.66433	2.31524	2.34388	2.10121	2.04808	3.01811	2.28359	2.52621	2.82082	2.78697	2.18655	2.65232	2.1739
-0.498866	2.71563	2.83868	2.49062	2.64094	2.65845	2.6376	2.23134	3.25222	2.1267	2.23903	2.67656	3.32994	1.41471	1.19623	1.73012	1.66582	2.31524	2.34388	2.10121	2.04808	3.01892	2.28548	2.52825	2.82345	2.78714	2.18658	2.65314	2.17465
-0.491318	2.71581	2.83882	2.49062	2.64094	2.66056	2.63955	2.23134	3.25262	2.12834	2.24078	2.67661	3.33155	1.41619	1.19623	1.73013	1.6673	2.31524	2.34388	2.10121	2.04808	3.01973	2.28736	2.53029	2.82608	2.78731	2.18661	2.65396	2.1754
-0.483777	2.71598	2.83896	2.49062	2.64094	2.66267	2.64151	2.23134	3.25301	2.12999	2.24253	2.67665	3.33316	1.41767	1.19623	1.73014	1.66879	2.31524	2.34388	2.10121	2.04808	3.02054	2.28925	2.53233	2.82872	2.78748	2.18664	2.65478	2.17616
-0.476242	2.71615	2.83909	2.49062	2.64094	2.66478	2.64347	2.23134	3.2534	2.13163	2.24427	2.6767	3.33476	1.41915	1.19623	1.73015	1.67028	2.31524	2.34388	2.10121	2.04808	3.02134	2.29113	2.53437	2.83135	2.78764	2.18667	2.6556	2.17691
-0.468714	2.71632	2.83922	2.49062	2.64095	2.66689	2.64542	2.23134	3.25378	2.13327	2.24602	2.67675	3.33635	1.42063	1.19623	1.73016	1.67176	2.31524	2.34388	2.10121	2.04808	3.02214	2.29302	2.53641	2.83398	2.7878	2.18669	2.65641	2.17766
-0.461192	2.71649	2.83936	2.49062	2.64095	2.669	2.64738	2.23134	3.25416	2.13492	2.24776	2.67679	3.33793	1.42211	1.19623	1.73017	1.67325	2.31524	2.34388	2.10121	2.04808	3.02293	2.29491	2.53845	2.83661	2.78796	2.18672	2.65722	2.17841
-0.453677	2.71665	2.83949	2.49062	2.64095	2.67111	2.64933	2.23134	3.25454	2.13656	2.24951	2.67684	3.33951	1.42359	1.19623	1.73019	1.67474	2.31524	2.34388	2.10121	2.04808	3.02372	2.29679	2.5405	2.83924	2.78812	2.18675	2.65804	2.17916
-0.446169	2.71682	2.83962	2.49062	2.64095	2.67322	2.65129	2.23134	3.25491	2.1382	2.25125	2.67688	3.34108	1.42507	1.19623	1.7302	1.67623	2.31524	2.34388	2.10121	2.04808	3.0245	2.29868	2.54254	2.84187	2.78828	2.18678	2.65885	2.17991
-0.438666	2.71698	2.83974	2.49062	2.64096	2.67533	2.65325	2.23134	3.25528	2.13985	2.253	2.67693	3.34264	1.42655	1.19623	1.73021	1.67771	2.31524	2.34388	2.10121	2.04808	3.02529	2.30056	2.54458	2.8445	2.78844	2.1868	2.65966	2.18066
-0.431171	2.71714	2.83987	2.49062	2.64096	2.67744	2.6552	2.23134	3.25564	2.14149	2.25474	2.67697	3.3442	1.42803	1.19623	1.73022	1.6792	2.31524	2.34388	2.10121	2.04808	3.02606	2.30245	2.54662	2.84714	2.78859	2.18683	2.66047	2.18141
-0.423682	2.71729	2.84	2.49062	2.64096	2.67955	2.65716	2.23134	3.256	2.14313	2.25649	2.67701	3.34575	1.42951	1.19623	1.73023	1.68069	2.31524	2.34388	2.10121	2.04808	3.02684	2.30433	2.54866	2.84977	2.78874	2.18686	2.66128	2.18216
-0.416199	2.71745	2.84012	2.49062	2.64096	2.68166	2.65912	2.23134	3.25636	2.14478	2.25823	2.67705	3.34729	1.43098	1.19623	1.73024	1.68217	2.31524	2.34388	2.10121	2.04808	3.0276	2.30622	2.5507	2.8524	2.78889	2.18688	2.66208	2.18291
-0.408723	2.7176	2.84024	2.49062	2.64097	2.68377	2.66107	2.23134	3.25671	2.14642	2.25998	2.67709	3.34883	1.43246	1.19623	1.73025	1.68366	2.31524	2.34388	2.10121	2.04808	3.02837	2.3081	2.55274	2.85503	2.78904	2.18691	2.66289	2.18366
-0.401253	2.71775	2.84036	2.49062	2.64097	2.68588	2.66303	2.23134	3.25706	2.14806	2.26172	2.67714	3.35035	1.43394	1.19623	1.73026	1.68515	2.31524	2.34388	2.10121	2.04808	3.02913	2.30999	2.55478	2.85766	2.78918	2.18693	2.66369	2.1844
-0.393789	2.7179	2.84048	2.49062	2.64097	2.68799	2.66499	2.23134	3.2574	2.14971	2.26347	2.67718	3.35188	1.43542	1.19623	1.73027	1.68663	2.31524	2.34388	2.10121	2.04808	3.02989	2.31188	2.55682	2.86029	2.78933	2.18696	2.66449	2.18515
-0.386332	2.71805	2.8406	2.49062	2.64097	2.69011	2.66694	2.23134	3.25774	2.15135	2.26521	2.67722	3.35339	1.4369	1.19623	1.73028	1.68812	2.31524	2.34388	2.10121	2.04808	3.03064	2.31376	2.55886	2.86292	2.78947	2.18698	2.6653	2.1859
-0.378882	2.7182	2.84072	2.49062	2.64097	2.69222	2.6689	2.23134	3.25808	2.15299	2.26696	2.67725	3.3549	1.43838	1.19624	1.73029	1.68961	2.31524	2.34388	2.10121	2.04808	3.03139	2.31565	2.5609	2.86555	2.78961	2.18701	2.6661	2.18664
-0.371437	2.71834	2.84083	2.49062	2.64098	2.69433	2.67086	2.23134	3.25842	2.15464	2.26871	2.67729	3.3564	1.43986	1.19624	1.7303	1.6911	2.31524	2.34388	2.10121	2.04808	3.03213	2.31753	2.56295	2.86819	2.78975	2.18703	2.6669	2.18739
-0.364	2.71849	2.84094	2.49062	2.64098	2.69644	2.67281	2.23134	3.25875	2.15628	2.27045	2.67733	3.3579	1.44134	1.19624	1.7303	1.69258	2.31524	2.34388	2.10121	2.04808	3.03287	2.31942	2.56499	2.87082	2.78989	2.18705	2.66769	2.18814
-0.356568	2.71863	2.84106	2.49062	2.64098	2.69855	2.67477	2.23134	3.25907	2.15792	2.2722	2.67737	3.35938	1.44282	1.19624	1.73031	1.69407	2.31524	2.34388	2.10121	2.04808	3.03361	2.3213	2.56703	2.87345	2.79002	2.18707	2.66849	2.18888
-0.349143	2.71877	2.84117	2.49062	2.64098	2.70066	2.67673	2.23134	3.2594	2.15957	2.27394	2.67741	3.36086	1.4443	1.19624	1.73032	1.69556	2.31524	2.34388	2.10121	2.04808	3.03434	2.32319	2.56907	2.87608	2.79016	2.1871	2.66929	2.18963
-0.341724	2.71891	2.84128	2.49062	2.64098	2.70277	2.67868	2.23134	3.25971	2.16121	2.27569	2.67744	3.36234	1.44578	1.19624	1.73033	1.69704	2.31524	2.34388	2.10121	2.04808	3.03507	2.32507	2.57111	2.87871	2.79029	2.18712	2.67008	2.19037
-0.334312	2.71904	2.84139	2.49062	2.64098	2.70488	2.68064	2.23134	3.26003	2.16285	2.27743	2.67748	3.3638	1.44726	1.19624	1.73034	1.69853	2.31524	2.34388	2.10121	2.04808	3.03579	2.32696	2.57315	2.88134	2.79042	2.18714	2.67087	2.19111
-0.326905	2.71918	2.84149	2.49062	2.64099	2.70699	2.68259	2.23134	3.26034	2.1645	2.27918	2.67751	3.36526	1.44873	1.19624	1.73035	1.70002	2.31524	2.34388	2.10121	2.04808	3.03651	2.32884	2.57519	2.88397	2.79055	2.18716	2.67167	2.19186
-0.319506	2.71931	2.8416	2.49062	2.64099	2.7091	2.68455	2.23134	3.26065	2.16614	2.28092	2.67755	3.36672	1.45021	1.19624	1.73036	1.7015	2.31524	2.34388	2.10121	2.04808	3.03723	2.33073	2.57723	2.8866	2.79068	2.18718	2.67246	2.1926
-0.312112	2.71944	2.84171	2.49062	2.64099	2.71121	2.68651	2.23134	3.26096	2.16778	2.28267	2.67758	3.36816	1.45169	1.19624	1.73037	1.70299	2.31524	2.34388	2.10121	2.04808	3.03794	2.33262	2.57927	2.88924	2.7908	2.1872	2.67325	2.19334
-0.304725	2.71957	2.84181	2.49062	2.64099	2.71332	2.68846	2.23134	3.26126	2.16943	2.28441	2.67762	3.3696	1.45317	1.19624	1.73037	1.70448	2.31524	2.34388	2.10121	2.04808	3.03865	2.3345	2.58131	2.89187	2.79093	2.18722	2.67404	2.19408
-0.297344	2.7197	2.84191	2.49062	2.64099	2.71543	2.69042	2.23134	3.26156	2.17107	2.28616	2.67765	3.37103	1.45465	1.19624	1.73038	1.70596	2.31524	2.34388	2.10121	2.04808	3.03936	2.33639	2.58335	2.8945	2.79105	2.18724	2.67482	2.19482
-0.289969	2.71982	2.84201	2.49063	2.64099	2.71754	2.69238	2.23134	3.26186	2.17271	2.2879	2.67768	3.37246	1.45613	1.19624	1.73039	1.70745	2.31524	2.34388	2.10121	2.04808	3.04006	2.33827	2.5854	2.89713	2.79117	2.18726	2.67561	2.19556
-0.282601	2.71995	2.84211	2.49063	2.641	2.71965	2.69433	2.23134	3.26215	2.17435	2.28965	2.67772	3.37388	1.45761	1.19624	1.7304	1.70894	2.31524	2.34388	2.10121	2.04808	3.04075	2.34016	2.58744	2.89976	2.79129	2.18728	2.6764	2.19631
-0.275238	2.72007	2.84221	2.49063	2.641	2.72176	2.69629	2.23134	3.26244	2.176	2.29139	2.67775	3.37529	1.45909	1.19624	1.7304	1.71043	2.31524	2.34388	2.10121	2.04808	3.04145	2.34204	2.58948	2.90239	2.79141	2.1873	2.67718	2.19705
-0.267882	2.72019	2.84231	2.49063	2.641	2.72387	2.69825	2.23134	3.26272	2.17764	2.29314	2.67778	3.37669	1.46057	1.19624	1.73041	1.71191	2.31524	2.34388	2.10121	2.04808	3.04213	2.34393	2.59152	2.90502	2.79153	2.18732	2.67796	2.19779
-0.260533	2.72032	2.84241	2.49063	2.641	2.72598	2.7002	2.23134	3.26301	2.17928	2.29489	2.67781	3.37809	1.46205	1.19624	1.73042	1.7134	2.31524	2.34388	2.10121	2.04808	3.04282	2.34581	2.59356	2.90765	2.79164	2.18734	2.67875	2.19852
-0.253189	2.72043	2.8425	2.49063	2.641	2.72809	2.70216	2.23134	3.26329	2.18093	2.29663	2.67784	3.37948	1.46353	1.19624	1.73043	1.71489	2.31524	2.34388	2.10121	2.04808	3.0435	2.3477	2.5956	2.91029	2.79176	2.18736	2.67953	2.19926
-0.245852	2.72055	2.8426	2.49063	2.641	2.7302	2.70412	2.23134	3.26356	2.18257	2.29838	2.67787	3.38087	1.465	1.19624	1.73043	1.71637	2.31524	2.34388	2.10121	2.04808	3.04418	2.34959	2.59764	2.91292	2.79187	2.18738	2.68031	2.2
-0.238521	2.72067	2.84269	2.49063	2.641	2.73232	2.70607	2.23134	3.26384	2.18421	2.30012	2.6779	3.38224	1.46648	1.19624	1.73044	1.71786	2.31524	2.34388	2.10121	2.04808	3.04485	2.35147	2.59968	2.91555	2.79198	2.18739	2.68109	2.20074
-0.231196	2.72078	2.84278	2.49063	2.64101	2.73443	2.70803	2.23134	3.26411	2.18586	2.30187	2.67793	3.38362	1.46796	1.19624	1.73045	1.71935	2.31524	2.34388	2.10121	2.04808	3.04552	2.35336	2.60172	2.91818	2.79209	2.18741	2.68186	2.20148
-0.223877	2.7209	2.84287	2.49063	2.64101	2.73654	2.70998	2.23134	3.26437	2.1875	2.30361	2.67796	3.38498	1.46944	1.19624	1.73046	1.72083	2.31524	2.34388	2.10121	2.04808	3.04619	2.35524	2.60376	2.92081	2.7922	2.18743	2.68264	2.20222
-0.216564	2.72101	2.84296	2.49063	2.64101	2.73865	2.71194	2.23134	3.26464	2.18914	2.30536	2.67799	3.38634	1.47092	1.19624	1.73046	1.72232	2.31524	2.34388	2.10121	2.04808	3.04685	2.35713	2.6058	2.92344	2.79231	2.18745	2.68342	2.20295
-0.209258	2.72112	2.84305	2.49063	2.64101	2.74076	2.7139	2.23134	3.2649	2.19079	2.3071	2.67802	3.38769	1.4724	1.19624	1.73047	1.72381	2.31524	2.34388	2.10121	2.04808	3.04751	2.35901	2.60785	2.92607	2.79241	2.18746	2.68419	2.20369
-0.201957	2.72123	2.84314	2.49063	2.64101	2.74287	2.71585	2.23134	3.26516	2.19243	2.30885	2.67805	3.38903	1.47388	1.19624	1.73048	1.7253	2.31524	2.34388	2.10121	2.04808	3.04816	2.3609	2.60989	2.9287	2.79252	2.18748	2.68496	2.20442
-0.194663	2.72133	2.84322	2.49063	2.64101	2.74498	2.71781	2.23134	3.26541	2.19407	2.31059	2.67808	3.39036	1.47536	1.19624	1.73048	1.72678	2.31524	2.34388	2.10121	2.04808	3.04881	2.36278	2.61193	2.93133	2.79262	2.18749	2.68574	2.20516
-0.187375	2.72144	2.84331	2.49063	2.64101	2.74709	2.71977	2.23134	3.26566	2.19572	2.31234	2.6781	3.39169	1.47684	1.19624	1.73049	1.72827	2.31524	2.34388	2.10121	2.04808	3.04946	2.36467	2.61397	2.93397	2.79272	2.18751	2.68651	2.2059
-0.180093	2.72155	2.84339	2.49063	2.64101	2.7492	2.72172	2.23134	3.26591	2.19736	2.31408	2.67813	3.39302	1.47832	1.19624	1.7305	1.72976	2.31524	2.34388	2.10121	2.04808	3.0501	2.36656	2.61601	2.9366	2.79282	2.18753	2.68728	2.20663
-0.172817	2.72165	2.84348	2.49063	2.64101	2.75131	2.72368	2.23134	3.26616	2.199	2.31583	2.67816	3.39433	1.4798	1.19624	1.7305	1.73124	2.31524	2.34388	2.10121	2.04808	3.05074	2.36844	2.61805	2.93923	2.79292	2.18754	2.68805	2.20737
-0.165547	2.72175	2.84356	2.49063	2.64102	2.75342	2.72564	2.23134	3.2664	2.20065	2.31757	2.67818	3.39564	1.48128	1.19624	1.73051	1.73273	2.31524	2.34388	2.10121	2.04808	3.05138	2.37033	2.62009	2.94186	2.79302	2.18756	2.68882	2.2081
-0.158284	2.72185	2.84364	2.49063	2.64102	2.75553	2.72759	2.23134	3.26665	2.20229	2.31932	2.67821	3.39694	1.48275	1.19624	1.73051	1.73422	2.31524	2.34388	2.10121	2.04808	3.05201	2.37221	2.62213	2.94449	2.79311	2.18757	2.68958	2.20883
-0.151026	2.72195	2.84372	2.49063	2.64102	2.75764	2.72955	2.23134	3.26688	2.20393	2.32106	2.67823	3.39824	1.48423	1.19624	1.73052	1.7357	2.31524	2.34388	2.10121	2.04808	3.05264	2.3741	2.62417	2.94712	2.79321	2.18759	2.69035	2.20957
-0.143775	2.72205	2.8438	2.49063	2.64102	2.75975	2.73151	2.23134	3.26712	2.20558	2.32281	2.67826	3.39953	1.48571	1.19624	1.73053	1.73719	2.31524	2.34388	2.10121	2.04808	3.05327	2.37598	2.62621	2.94975	2.7933	2.1876	2.69112	2.2103
-0.136529	2.72215	2.84388	2.49063	2.64102	2.76186	2.73346	2.23134	3.26735	2.20722	2.32456	2.67828	3.40081	1.48719	1.19624	1.73053	1.73868	2.31524	2.34388	2.10121	2.04808	3.05389	2.37787	2.62826	2.95238	2.7934	2.18761	2.69188	2.21103
-0.12929	2.72224	2.84396	2.49063	2.64102	2.76397	2.73542	2.23134	3.26758	2.20886	2.3263	2.67831	3.40208	1.48867	1.19624	1.73054	1.74016	2.31524	2.34388	2.10121	2.04808	3.05451	2.37975	2.6303	2.95501	2.79349	2.18763	2.69264	2.21177
-0.122056	2.72234	2.84404	2.49063	2.64102	2.76608	2.73737	2.23134	3.26781	2.21051	2.32805	2.67833	3.40335	1.49015	1.19624	1.73054	1.74165	2.31524	2.34388	2.10121	2.04808	3.05512	2.38164	2.63234	2.95765	2.79358	2.18764	2.69341	2.2125
-0.114829	2.72243	2.84411	2.49063	2.64102	2.76819	2.73933	2.23134	3.26803	2.21215	2.32979	2.67836	3.40461	1.49163	1.19624	1.73055	1.74314	2.31524	2.34388	2.10121	2.04808	3.05573	2.38352	2.63438	2.96028	2.79367	2.18766	2.69417	2.21323
-0.107607	2.72253	2.84419	2.49063	2.64102	2.7703	2.74129	2.23134	3.26826	2.21379	2.33154	2.67838	3.40587	1.49311	1.19624	1.73055	1.74463	2.31524	2.34388	2.10121	2.04808	3.05634	2.38541	2.63642	2.96291	2.79376	2.18767	2.69493	2.21396
-0.100392	2.72262	2.84426	2.49063	2.64102	2.77241	2.74324	2.23134	3.26848	2.21544	2.33328	2.6784	3.40712	1.49459	1.19624	1.73056	1.74611	2.31524	2.34388	2.10121	2.04808	3.05694	2.3873	2.63846	2.96554	2.79384	2.18768	2.69569	2.21469
-0.0931823	2.72271	2.84433	2.49063	2.64102	2.77453	2.7452	2.23134	3.26869	2.21708	2.33503	2.67842	3.40836	1.49607	1.19624	1.73056	1.7476	2.31524	2.34388	2.10121	2.04808	3.05754	2.38918	2.6405	2.96817	2.79393	2.1877	2.69644	2.21542
-0.0859788	2.7228	2.84441	2.49063	2.64103	2.77664	2.74716	2.23134	3.26891	2.21872	2.33677	2.67845	3.40959	1.49755	1.19624	1.73057	1.74909	2.31524	2.34388	2.10121	2.04808	3.05814	2.39107	2.64254	2.9708	2.79401	2.18771	2.6972	2.21615
-0.0787813	2.72288	2.84448	2.49063	2.64103	2.77875	2.74911	2.23134	3.26912	2.22037	2.33852	2.67847	3.41082	1.49902	1.19624	1.73057	1.75057	2.31524	2.34388	2.10121	2.04808	3.05873	2.39295	2.64458	2.97343	2.7941	2.18772	2.69796	2.21688
-0.0715898	2.72297	2.84455	2.49063	2.64103	2.78086	2.75107	2.23134	3.26933	2.22201	2.34026	2.67849	3.41204	1.5005	1.19624	1.73058	1.75206	2.31524	2.34388	2.10121	2.04808	3.05932	2.39484	2.64662	2.97606	2.79418	2.18773	2.69871	2.21761
-0.0644042	2.72306	2.84462	2.49063	2.64103	2.78297	2.75303	2.23134	3.26954	2.22365	2.34201	2.67851	3.41326	1.50198	1.19624	1.73058	1.75355	2.31524	2.34388	2.10121	2.04808	3.0599	2.39672	2.64866	2.97869	2.79426	2.18774	2.69947	2.21834
-0.0572246	2.72314	2.84469	2.49063	2.64103	2.78508	2.75498	2.23134	3.26974	2.22529	2.34375	2.67853	3.41447	1.50346	1.19624	1.73059	1.75503	2.31524	2.34388	2.10121	2.04808	3.06048	2.39861	2.65071	2.98132	2.79434	2.18776	2.70022	2.21907
-0.0500508	2.72322	2.84475	2.49063	2.64103	2.78719	2.75694	2.23134	3.26994	2.22694	2.3455	2.67855	3.41567	1.50494	1.19625	1.73059	1.75652	2.31524	2.34388	2.10121	2.04808	3.06106	2.40049	2.65275	2.98395	2.79442	2.18777	2.70097	2.2198
-0.042883	2.72331	2.84482	2.49063	2.64103	2.7893	2.75889	2.23134	3.27014	2.22858	2.34724	2.67857	3.41686	1.50642	1.19625	1.7306	1.75801	2.31524	2.34388	2.10121	2.04808	3.06164	2.40238	2.65479	2.98659	2.7945	2.18778	2.70173	2.22053
-0.0357211	2.72339	2.84489	2.49063	2.64103	2.79141	2.76085	2.23134	3.27034	2.23022	2.34899	2.67859	3.41805	1.5079	1.19625	1.7306	1.7595	2.31524	2.34388	2.10121	2.04808	3.06221	2.40427	2.65683	2.98922	2.79458	2.18779	2.70248	2.22125
-0.0285652	2.72347	2.84495	2.49063	2.64103	2.79352	2.76281	2.23134	3.27054	2.23187	2.35073	2.67861	3.41923	1.50938	1.19625	1.73061	1.76098	2.31524	2.34388	2.10121	2.04808	3.06278	2.40615	2.65887	2.99185	2.79465	2.1878	2.70323	2.22198
-0.0214151	2.72355	2.84502	2.49063	2.64103	2.79563	2.76476	2.23134	3.27073	2.23351	2.35248	2.67863	3.42041	1.51086	1.19625	1.73061	1.76247	2.31524	2.34388	2.10121	2.04808	3.06334	2.40804	2.66091	2.99448	2.79473	2.18781	2.70398	2.22271
-0.0142708	2.72363	2.84508	2.49063	2.64103	2.79774	2.76672	2.23134	3.27092	2.23515	2.35423	2.67865	3.42157	1.51234	1.19625	1.73062	1.76396	2.31524	2.34388	2.10121	2.04808	3.0639	2.40992	2.66295	2.99711	2.7948	2.18782	2.70472	2.22343
-0.00713249	2.7237	2.84514	2.49063	2.64103	2.79985	2.76868	2.23134	3.27111	2.2368	2.35597	2.67867	3.42273	1.51382	1.19625	1.73062	1.76544	2.31524	2.34388	2.10121	2.04808	3.06446	2.41181	2.66499	2.99974	2.79488	2.18783	2.70547	2.22416
0	2.72378	2.84521	2.49063	2.64103	2.80196	2.77063	2.23134	3.27129	2.23844	2.35772	2.67869	3.42389	1.51529	1.19625	1.73063	1.76693	2.31524	2.34388	2.10121	2.04808	3.06502	2.41369	2.66703	3.00237	2.79495	2.18785	2.70622	2.22489
[truncated: 17 more columns]

## Sheet: Figure 4
Figure 4. Adult-onset hearing loss (>P102) of the same duration (80 days) does not impair procedural training or amplitude modulation (AM) depth detection following earplug removal and recovery.
Figure 4a					Figure 4b					Figure 4c					Figure 4d
warn trial number	Training performance (d')				# warn trials to reach criterion					average d' for last 20 trials					Testing day	Psychometric thresholds (dB re: 100% AM)								Psychometric thresholds (dB re: 100% AM)								AM detection threshold AVERAGE
	Adult Control	Adult HL			Adult Control	Adult HL				Adult Control	Adult HL					Adult controls (individual thresholds, n=8)								adult-onset hearing loss (individual thresholds, n=8)
1	0.150229	0.0295775			30	10				1.37014	1.91685					control1	control2	control3	control4	control5	control6	control7	control8	adultHL1	adultHL2	adultHL3	adultHL4	adultHL5	adultHL6	adultHL7	adultHL8	Adult Control	Adult HL
2	0.143344	0.0885507			14	39				2.13952	1.62822				1	-8.1	-7.97	-5.59	-6.02	-10.46	-14.58	-8.74	-5.19	-8.29	-12.04	-10.34	-7.96	-6.7	-6.33	-6.8	-6.94	-8.33125	-8.175
3	0.203363	0.147586			41	15				1.82284	2.14071				2	-3.36	-12.7	-10.8	-7.19	-6.22	-9.67	-7.91	-8.96	-9.34	-10.83	-9.73	-10.46	-2.34	-7.06	-11.91	-9.63	-8.35125	-8.9125
4	0.22307	0.206272			19	55				2.10995	1.36274				3	-12.69	-9.77	-13.09	-7.91	-7.87	-10.03	-16.75	-10.04	-11.18	-12.02	-4.22	-9.82	-8.8	-6.13	-11.84	-16.69	-11.0187	-10.0875
5	0.289305	0.26412			8	18				1.05669	1.69522				4	-11.71	-8.33	-11.15	-10.68	-11.89	-9.98	-10.89	-8.87	-12.55	-10.2	-7.31	-15.2	-8.15	-9.72	-7.06	-12.56	-10.4375	-10.3438
6	0.330425	0.320595			18	31				1.69522	1.10632				5	-8.49	-8.12	-7.54	-8.88	-13.37	-10.17	-10.57	-12.65	-10.05	-11.47	-9.14	-17.96	-10.32	-14.52	-6.13	-10.32	-9.97375	-11.2387
7	0.363392	0.375328			35	8				2.59844	1.37977				6	-12.21	-9.08	-11.22	-13.16	-13.97	-12.67	-14.04	-12.93	-13.81	-15.65	-13.99	-10.02	-13.77	-8.76	-9.72	-11.48	-12.41	-12.15
8	0.413867	0.428587			34	25				1.46017	1.715				7	-9.55	-9.24	-10.2	-12.53	-12.64	-15.53	-15.01	-9.69	-14.69	-11.96	-11.35	-14.91	-13.66	-15.14	-14.52	-12.1	-11.7988	-13.5412
9	0.463504	0.482489													8	-12.82	-16.27	-9.94	-14.85	-12.34	-8.12	-14.58	-8.79	-11.94	-10.27	-10.95	-17.37	-13.84	-12.85	-12.51	-14.25	-12.2138	-12.9975
10	0.500866	0.522131			average	average				average	average				9	-13.15	-14.67	-14.17	-17.92	-13.21	-11.8	-13.84	-12.06	-13.93	-11.62	-12.06	-15.72	-13.09	-13.35	-14.25	-15.29	-13.8525	-13.6638
11	0.544221	0.557275			24.875	25.125				1.78162	1.6181				10	NaN	-16.51	-12.53	-18.24	-14.91	-11.63	-14.27	-15.74	-13.54	-15.86	NaN	-19.02	-12.25	-19.39	-13.29	-11.09	-14.8329	-14.92
12	0.589742	0.587079
13	0.629527	0.609319
14	0.672159	0.622657
15	0.72234	0.628733
16	0.761026	0.631661
17	0.80003	0.634909
18	0.827086	0.641956
19	0.866088	0.655514
20	0.892584	0.675321
21	0.924106	0.699357
22	0.955014	0.725465
23	0.9704	0.752316
24	0.999572	0.779883
25	1.01349	0.808825
26	1.05601	0.839314
27	1.1009	0.870385
28	1.13376	0.900186
29	1.16533	0.928536
30	1.18828	0.95553
31	1.21381	0.980937
32	1.22981	1.00453
33	1.25969	1.02568
34	1.28171	1.04482
35	1.31314	1.06151
36	1.3289	1.07556
37	1.33804	1.08694
38	1.35981	1.09507
39	1.37598	1.10139
40	1.40287	1.10641
41	1.41274	1.10958
42	1.44464	1.11027
43	1.45624	1.11099
44	1.45846	1.11626
45	1.46656	1.129
46	1.46504	1.15114
47	1.47156	1.1838
48	1.46462	1.22433
49	1.46149	1.26729
50	1.44303	1.30776
51	1.42854	1.34185
52	1.41174	1.3662
53	1.40073	1.37887
54	1.40897	1.38057
55	1.4081	1.37286
56	1.42705	1.35348
57	1.4333	1.32279
58	1.44674	1.28465
59	1.45978	1.24377
60	1.4626	1.20483
61	1.47585	1.17284
62	1.48538	1.15253
63	1.51191	1.14627
64	1.53601	1.15308
65	1.55544	1.17149
66	1.56396	1.19958
67	1.57513	1.23365
68	1.57635	1.27018
69	1.57264	1.30769
70	1.56346	1.34452
71	1.55107	1.37827
72	1.54706	1.40573
73	1.52911	1.42605
74	1.50531	1.43852
75	1.4863	1.44003
76	1.48307	1.42756
77	1.48524	1.4008
78	1.49103	1.36251
79	1.50799	1.31873
80	1.513	1.27475
81	1.52475	1.23691
82	1.55598	1.21124
83	1.62137	1.20087
84	1.67567	1.2057
85	1.7275	1.22531
86	1.79953	1.26189
87	1.86585	1.31744
88	1.92893	1.39026
89	1.96829	1.47556
90	1.99511	1.5663
91	2.04029	1.6531
92	2.0695	1.7269
93	2.07465	1.78261
94	2.07502	1.81955
95	2.04797	1.8381
96	2.03977	1.83852
97	2.03011	1.82314
98	2.01028	1.79453
99	1.98681	1.75657
100	1.94261	1.71365
101	1.92268	1.67231
102	1.90035	1.64025
103	1.86118	1.62165
104	1.83065	1.61879
105	1.79769	1.62995
106	1.77013	1.65237
107	1.75265	1.68376
108	1.75097	1.71928
109	1.74663	1.7527
110	1.74884	1.77803
111	1.76359	1.7926
112	1.78557	1.79618
113	1.77165	1.78656
114	1.74112	1.76495
115	1.71563	1.73564
116	1.69588	1.70164
117	1.68856	1.66617
118	1.66019	1.63657
119	1.6455	1.62225
120	1.65142	1.62832
121	1.6861	1.65182
122	1.69055	1.68906
123	1.68767	1.73578
124	1.69759	1.78511
125	1.65415	1.83051
126	1.62231	1.86915
127	1.56297	1.90537
128	1.51071	1.94221
129	1.48752	1.97807
130	1.47317	2.01098
131	1.47529	2.03655
132	1.49625	2.04911
133	1.50029	2.04586
134	1.4991	2.03094
135	1.50635	2.01239
136	1.51788	1.99509
137	1.51619	1.97862
138	1.48647	1.9603
139	1.51137	1.93624
140	1.54817	1.90229
141	1.57001	1.85765
142	1.6099	1.80985
143	1.66355	1.77263
144	1.70799	1.75504
145	1.76337	1.75816
146	1.7753	1.77778
147	1.78985	1.80653
148	1.80898	1.83461
149	1.7946	1.85761
150	1.80186	1.87774
151	1.80193	1.89757
152	1.80458	1.91311
153	1.80029	1.91535
154	1.77851	1.8977
155	1.79289	1.85881

## Sheet: Figure 5
Figure 5. Single-unit analysis reveals poorer neural detection thresholds in auditory cortex.
Figure 5d				Figure 5e				Figure 5f
Control depths (x values)	Control single units (n=77)			Adolescent HL depths (x values)	Adolescent HL single units (n=62)			neural AM detection threshold (dB re: 100% AM)
(dB re:100%)	average neurometric fit			(dB re:100%)	average neurometric fit			Control	Adolescent HL
-16.4932	0.313335			-14.3735	0.288295			-8.96	-4.5
-16.4547	0.313887			-14.3437	0.290668			-9.58	-8.13
-16.4163	0.315091			-14.3141	0.29292			-0.16	-3.98
-16.3781	0.316746			-14.2845	0.295064			-7.6	NaN
-16.34	0.318704			-14.2551	0.297107			-7.58	-6.08
-16.3021	0.320859			-14.2257	0.29906			-21.94	-1.18
-16.2644	0.323136			-14.1965	0.300929			-10.38	NaN
-16.2269	0.325483			-14.1674	0.302724			-16.59	-4.21
-16.1895	0.327864			-14.1383	0.30445			-0.46	-6.44
-16.1523	0.330253			-14.1094	0.306113			-5.11	-3.33
-16.1152	0.332637			-14.0805	0.30772			-5.06	-5.49
-16.0783	0.335004			-14.0517	0.309275			-9.69	-5.22
-16.0415	0.337348			-14.0231	0.310784			-10.63	-9.76
-16.0049	0.339667			-13.9945	0.312249			-6.33	-0.83
-15.9685	0.341958			-13.966	0.313676			-6.02	-0.18
-15.9322	0.344223			-13.9376	0.315068			-11.41	-0.58
-15.896	0.346461			-13.9093	0.316429			-4	-0.01
-15.86	0.348674			-13.8811	0.31776			-9.76	NaN
-15.8242	0.350864			-13.853	0.319065			-3.96	-3.04
-15.7885	0.35303			-13.825	0.320346			-2.89	-8.29
-15.7529	0.355176			-13.7971	0.321606			NaN	-3.7
-15.7175	0.357303			-13.7693	0.322846			-8.34	-5.2
-15.6822	0.359411			-13.7415	0.324068			-8.3	-6.17
-15.6471	0.361503			-13.7138	0.325275			-12.04	-8.61
-15.6121	0.363579			-13.6863	0.326467			-3.37	-8.7
-15.5773	0.365641			-13.6588	0.327645			-3.13	-8.98
-15.5426	0.367689			-13.6314	0.328812			-6.2	-12.7
-15.508	0.369725			-13.6041	0.329969			-5.78	-5.18
-15.4736	0.371748			-13.5768	0.331115			-3.41	-6.39
-15.4393	0.373761			-13.5497	0.332253			-13.84	-4.06
-15.4051	0.375763			-13.5226	0.333383			-9.5	-14.89
-15.3711	0.377756			-13.4957	0.334506			-6.04	-10.79
-15.3372	0.379739			-13.4688	0.335623			-13.38	-9.12
-15.3035	0.381713			-13.442	0.336734			-7.25	-8.97
-15.2698	0.383679			-13.4152	0.33784			-6.69	-9.19
-15.2363	0.385637			-13.3886	0.338941			-3.47	-4.28
-15.203	0.387588			-13.362	0.340038			-12.19	-0.41
-15.1697	0.389531			-13.3356	0.341132			-6.28	-2.22
-15.1366	0.391467			-13.3092	0.342223			-8.84	-0.11
-15.1036	0.393397			-13.2828	0.343311			-11.05	-7.4
-15.0708	0.39532			-13.2566	0.344396			-1.07	-6.9
-15.038	0.397238			-13.2304	0.345479			-12.15	-7.19
-15.0054	0.399149			-13.2044	0.34656			-0.26	-7.47
-14.9729	0.401055			-13.1783	0.34764			-6.26	-7.51
-14.9405	0.402956			-13.1524	0.348718			-5.86	-8.38
-14.9083	0.404851			-13.1266	0.349795			-15.78	-0.81
-14.8761	0.406742			-13.1008	0.350872			-11.14	-11.47
-14.8441	0.408628			-13.0751	0.351947			-9.89	-2.93
-14.8122	0.41051			-13.0495	0.353022			-7.95	-3.3
-14.7804	0.412387			-13.0239	0.354096			-14.41	-9.52
-14.7488	0.414261			-12.9985	0.355171			-6.92	-3.34
-14.7172	0.416131			-12.9731	0.356245			-3.28	-0.26
-14.6858	0.417997			-12.9477	0.357319			-12.14	-3.61
-14.6545	0.41986			-12.9225	0.358393			-5.77	-0.76
-14.6233	0.421721			-12.8973	0.359467			-2.93	-3.74
-14.5922	0.423578			-12.8722	0.360542			-14.89	-7.42
-14.5612	0.425433			-12.8472	0.361617			-9.27	-12
-14.5303	0.427285			-12.8222	0.362693			-8.54	-4.34
-14.4995	0.429136			-12.7973	0.363769			-4.33	-4.08
-14.4689	0.430985			-12.7725	0.364846			-8.05	-7.26
-14.4383	0.432832			-12.7478	0.365924			-9.35	-5.69
-14.4079	0.434678			-12.7231	0.367002			-6.66	-6.81
-14.3775	0.436523			-12.6985	0.368082			-4.31
-14.3473	0.438367			-12.674	0.369163			-6.36
-14.3172	0.440211			-12.6495	0.370245			-9.88
-14.2871	0.442055			-12.6251	0.371328			-13.59
-14.2572	0.443899			-12.6008	0.372412			-8.8
-14.2274	0.445744			-12.5765	0.373498			-5.75
-14.1977	0.447589			-12.5523	0.374585			-12.23
-14.1681	0.449436			-12.5282	0.375675			NaN
-14.1386	0.451285			-12.5041	0.376765			-4.54
-14.1091	0.453135			-12.4801	0.377858			-5.89
-14.0798	0.454988			-12.4562	0.378953			-15.79
-14.0506	0.456844			-12.4323	0.38005
-14.0215	0.458703			-12.4085	0.38115
-13.9925	0.460566			-12.3848	0.382252			average	average
-13.9635	0.462432			-12.3611	0.383356			-8.04577	-5.64593
-13.9347	0.464304			-12.3375	0.384464
-13.906	0.46618			-12.314	0.385575
-13.8773	0.468061			-12.2905	0.38669
-13.8488	0.469948			-12.2671	0.387808
-13.8203	0.471842			-12.2438	0.388931
-13.792	0.473742			-12.2205	0.390058
-13.7637	0.475649			-12.1973	0.39119
-13.7356	0.477564			-12.1741	0.392328
-13.7075	0.479487			-12.151	0.393472
-13.6795	0.481418			-12.128	0.394622
-13.6516	0.483358			-12.105	0.39578
-13.6238	0.485308			-12.0821	0.396946
-13.596	0.487267			-12.0592	0.398121
-13.5684	0.489236			-12.0364	0.399305
-13.5409	0.491216			-12.0137	0.4005
-13.5134	0.493206			-11.991	0.401707
-13.486	0.495207			-11.9684	0.402928
-13.4587	0.497219			-11.9458	0.404162
-13.4315	0.499242			-11.9233	0.405413
-13.4044	0.501277			-11.9009	0.406681
-13.3774	0.503323			-11.8785	0.407968
-13.3504	0.50538			-11.8562	0.409277
-13.3236	0.507448			-11.8339	0.410608
-13.2968	0.509527			-11.8117	0.411964
-13.2701	0.511617			-11.7895	0.413346
-13.2434	0.513717			-11.7674	0.414758
-13.2169	0.515828			-11.7454	0.416201
-13.1905	0.517948			-11.7234	0.417677
-13.1641	0.520076			-11.7014	0.419188
-13.1378	0.522213			-11.6796	0.420735
-13.1116	0.524358			-11.6577	0.422321
-13.0854	0.526509			-11.636	0.423946
-13.0594	0.528666			-11.6143	0.425611
-13.0334	0.530827			-11.5926	0.427316
-13.0075	0.532993			-11.571	0.42906
-12.9816	0.535162			-11.5494	0.430843
-12.9559	0.537332			-11.5279	0.432662
-12.9302	0.539503			-11.5065	0.434514
-12.9046	0.541674			-11.4851	0.436396
-12.8791	0.543843			-11.4638	0.438304
-12.8536	0.54601			-11.4425	0.440233
-12.8283	0.548172			-11.4212	0.442176
-12.803	0.55033			-11.4	0.444128
-12.7777	0.552482			-11.3789	0.446084
-12.7526	0.554627			-11.3578	0.448036
-12.7275	0.556764			-11.3368	0.449979
-12.7025	0.558893			-11.3158	0.451906
-12.6775	0.561012			-11.2949	0.453814
-12.6527	0.56312			-11.274	0.455697
-12.6279	0.565218			-11.2532	0.457551
-12.6032	0.567304			-11.2324	0.459373
-12.5785	0.569378			-11.2117	0.461162
-12.5539	0.57144			-11.191	0.462916
-12.5294	0.573488			-11.1704	0.464633
-12.505	0.575524			-11.1498	0.466314
-12.4806	0.577546			-11.1292	0.46796
-12.4563	0.579554			-11.1088	0.469571
-12.432	0.581549			-11.0883	0.471148
-12.4079	0.583531			-11.0679	0.472694
-12.3837	0.585499			-11.0476	0.474209
-12.3597	0.587453			-11.0273	0.475697
-12.3357	0.589394			-11.0071	0.477159
-12.3118	0.591323			-10.9869	0.478597
-12.288	0.593238			-10.9667	0.480013
-12.2642	0.595141			-10.9466	0.481409
-12.2405	0.597032			-10.9265	0.482788
-12.2168	0.598911			-10.9065	0.48415
-12.1933	0.600779			-10.8866	0.485498
-12.1697	0.602635			-10.8666	0.486833
-12.1463	0.604481			-10.8468	0.488156
-12.1229	0.606316			-10.8269	0.48947
-12.0996	0.608142			-10.8071	0.490774
-12.0763	0.609958			-10.7874	0.492071
-12.0531	0.611765			-10.7677	0.493361
-12.0299	0.613564			-10.7481	0.494646
-12.0069	0.615354			-10.7284	0.495925
-11.9838	0.617137			-10.7089	0.4972
-11.9609	0.618911			-10.6894	0.498471
-11.938	0.620679			-10.6699	0.49974
-11.9151	0.622441			-10.6505	0.501005
-11.8923	0.624195			-10.6311	0.502269
-11.8696	0.625944			-10.6117	0.503531
-11.847	0.627687			-10.5924	0.504791
-11.8244	0.629425			-10.5732	0.506051
-11.8018	0.631158			-10.554	0.50731
-11.7793	0.632886			-10.5348	0.508568
-11.7569	0.63461			-10.5156	0.509826
-11.7345	0.63633			-10.4966	0.511084
-11.7122	0.638046			-10.4775	0.512342
-11.69	0.639758			-10.4585	0.5136
-11.6678	0.641467			-10.4395	0.514859
-11.6456	0.643173			-10.4206	0.516118
-11.6235	0.644875			-10.4017	0.517377
-11.6015	0.646575			-10.3829	0.518637
-11.5795	0.648273			-10.3641	0.519898
-11.5576	0.649968			-10.3453	0.521159
-11.5358	0.651661			-10.3266	0.522421
-11.514	0.653352			-10.3079	0.523684
-11.4922	0.655041			-10.2893	0.524948
-11.4705	0.656729			-10.2707	0.526213
-11.4489	0.658415			-10.2521	0.527478
-11.4273	0.6601			-10.2336	0.528745
-11.4057	0.661783			-10.2151	0.530012
-11.3842	0.663465			-10.1967	0.53128
-11.3628	0.665146			-10.1783	0.532549
-11.3414	0.666826			-10.1599	0.533819
-11.3201	0.668505			-10.1416	0.53509
-11.2988	0.670184			-10.1233	0.536362
-11.2776	0.671861			-10.1051	0.537635
-11.2564	0.673539			-10.0869	0.538909
-11.2353	0.675215			-10.0687	0.540184
-11.2143	0.676891			-10.0506	0.54146
-11.1932	0.678567			-10.0325	0.542737
-11.1723	0.680242			-10.0144	0.544015
-11.1514	0.681918			-9.99639	0.545294
-11.1305	0.683592			-9.97841	0.546574
-11.1097	0.685267			-9.96046	0.547856
-11.0889	0.686942			-9.94255	0.549139
-11.0682	0.688616			-9.92468	0.550423
-11.0475	0.69029			-9.90684	0.551709
-11.0269	0.691965			-9.88905	0.552996
-11.0064	0.693639			-9.87128	0.554285
-10.9858	0.695314			-9.85356	0.555576
-10.9654	0.696988			-9.83587	0.556869
-10.9449	0.698663			-9.81821	0.558165
-10.9246	0.700337			-9.8006	0.559463
-10.9042	0.702012			-9.78301	0.560764
-10.884	0.703687			-9.76547	0.562068
-10.8637	0.705362			-9.74795	0.563376
-10.8435	0.707038			-9.73048	0.564688
-10.8234	0.708713			-9.71304	0.566005
-10.8033	0.710389			-9.69563	0.567326
-10.7833	0.712065			-9.67826	0.568654
-10.7633	0.713741			-9.66092	0.569989
-10.7433	0.715418			-9.64362	0.571331
-10.7234	0.717095			-9.62635	0.572681
-10.7035	0.718772			-9.60912	0.574041
-10.6837	0.720449			-9.59192	0.575412
-10.6639	0.722126			-9.57475	0.576795
-10.6442	0.723804			-9.55762	0.578192
-10.6245	0.725482			-9.54052	0.579604
-10.6049	0.72716			-9.52346	0.581033
-10.5853	0.728839			-9.50643	0.582482
-10.5658	0.730518			-9.48943	0.583951
-10.5462	0.732197			-9.47247	0.585443
-10.5268	0.733876			-9.45554	0.586961
-10.5074	0.735556			-9.43864	0.588507
-10.488	0.737236			-9.42177	0.590082
-10.4687	0.738916			-9.40494	0.59169
-10.4494	0.740596			-9.38814	0.593331
-10.4301	0.742276			-9.37137	0.595008
-10.4109	0.743957			-9.35463	0.596722
-10.3918	0.745638			-9.33793	0.598474
-10.3726	0.747319			-9.32126	0.600263
-10.3536	0.749001			-9.30462	0.602089
-10.3345	0.750682			-9.28801	0.603951
-10.3155	0.752364			-9.27144	0.605845
-10.2966	0.754046			-9.25489	0.60777
-10.2777	0.755728			-9.23838	0.60972
-10.2588	0.75741			-9.2219	0.611691
-10.24	0.759092			-9.20545	0.613676
-10.2212	0.760775			-9.18903	0.61567
-10.2024	0.762458			-9.17264	0.617664
-10.1837	0.76414			-9.15628	0.619653
-10.1651	0.765823			-9.13996	0.621631
-10.1464	0.767506			-9.12366	0.623589
-10.1278	0.769189			-9.1074	0.625524
-10.1093	0.770872			-9.09116	0.62743
-10.0908	0.772555			-9.07496	0.629303
-10.0723	0.774238			-9.05878	0.63114
-10.0539	0.775921			-9.04264	0.63294
-10.0355	0.777605			-9.02652	0.6347
-10.0171	0.779288			-9.01044	0.636421
-9.99883	0.780971			-8.99438	0.638102
-9.98055	0.782654			-8.97836	0.639746
-9.96232	0.784337			-8.96236	0.641353
-9.94412	0.78602			-8.94639	0.642925
-9.92596	0.787704			-8.93046	0.644463
-9.90784	0.789387			-8.91455	0.645972
-9.88975	0.79107			-8.89867	0.647451
-9.87171	0.792752			-8.88282	0.648905
-9.8537	0.794435			-8.867	0.650335
-9.83572	0.796118			-8.85121	0.651742
-9.81779	0.797801			-8.83544	0.65313
-9.79989	0.799483			-8.81971	0.6545
-9.78203	0.801166			-8.804	0.655854
-9.7642	0.802848			-8.78832	0.657193
-9.74642	0.80453			-8.77267	0.658519
-9.72866	0.806213			-8.75705	0.659833
-9.71095	0.807895			-8.74146	0.661136
-9.69327	0.809577			-8.72589	0.662431
-9.67562	0.811259			-8.71035	0.663716
-9.65802	0.81294			-8.69484	0.664994
-9.64044	0.814622			-8.67936	0.666266
-9.62291	0.816304			-8.66391	0.667531
-9.60541	0.817985			-8.64848	0.66879
-9.58794	0.819667			-8.63308	0.670045
-9.57051	0.821349			-8.6177	0.671294
-9.55311	0.82303			-8.60236	0.67254
-9.53575	0.824712			-8.58704	0.673782
-9.51842	0.826394			-8.57175	0.675021
-9.50113	0.828076			-8.55648	0.676256
-9.48387	0.829759			-8.54125	0.677488
-9.46665	0.831441			-8.52603	0.678718
-9.44946	0.833124			-8.51085	0.679945
-9.4323	0.834808			-8.49569	0.68117
-9.41518	0.836492			-8.48056	0.682393
-9.39809	0.838177			-8.46545	0.683613
-9.38104	0.839862			-8.45037	0.684832
-9.36402	0.841549			-8.43532	0.686049
-9.34703	0.843237			-8.42029	0.687264
-9.33007	0.844926			-8.40529	0.688477
-9.31315	0.846617			-8.39032	0.689689
-9.29626	0.84831			-8.37537	0.690899
-9.27941	0.850004			-8.36044	0.692108
-9.26258	0.851702			-8.34554	0.693315
-9.24579	0.853402			-8.33067	0.694521
-9.22903	0.855106			-8.31582	0.695725
-9.21231	0.856813			-8.301	0.696928
-9.19561	0.858524			-8.2862	0.69813
-9.17895	0.860241			-8.27143	0.699331
-9.16232	0.861962			-8.25669	0.70053
-9.14572	0.86369			-8.24196	0.701728
-9.12916	0.865425			-8.22727	0.702925
-9.11262	0.867168			-8.2126	0.704121
-9.09612	0.868919			-8.19795	0.705316
-9.07964	0.87068			-8.18333	0.706509
-9.0632	0.872451			-8.16873	0.707701
-9.04679	0.874234			-8.15415	0.708893
-9.03041	0.87603			-8.13961	0.710083
-9.01407	0.877839			-8.12508	0.711272
-8.99775	0.879664			-8.11058	0.71246
-8.98146	0.881505			-8.0961	0.713647
-8.9652	0.883363			-8.08165	0.714833
-8.94898	0.885239			-8.06722	0.716018
-8.93278	0.887135			-8.05282	0.717202
-8.91661	0.889051			-8.03844	0.718385
-8.90048	0.890987			-8.02408	0.719567
-8.88437	0.892943			-8.00975	0.720748
-8.8683	0.894919			-7.99544	0.721928
-8.85225	0.896916			-7.98115	0.723107
-8.83623	0.898931			-7.96689	0.724285
-8.82025	0.900963			-7.95265	0.725462
-8.80429	0.903012			-7.93844	0.726638
-8.78836	0.905073			-7.92424	0.727814
-8.77246	0.907145			-7.91008	0.728988
-8.75659	0.909224			-7.89593	0.730162
-8.74075	0.911307			-7.88181	0.731335
-8.72493	0.913392			-7.86771	0.732506
-8.70915	0.915474			-7.85363	0.733677
-8.69339	0.917549			-7.83957	0.734847
-8.67767	0.919616			-7.82554	0.736017
-8.66197	0.92167			-7.81153	0.737185
-8.6463	0.923709			-7.79755	0.738353
-8.63066	0.925732			-7.78358	0.73952
-8.61504	0.927736			-7.76964	0.740686
-8.59946	0.929719			-7.75572	0.741851
-8.5839	0.931682			-7.74182	0.743016
-8.56837	0.933623			-7.72795	0.74418
-8.55287	0.935543			-7.7141	0.745343
-8.53739	0.937441			-7.70026	0.746505
-8.52195	0.939319			-7.68646	0.747667
-8.50653	0.941177			-7.67267	0.748827
-8.49113	0.943015			-7.6589	0.749988
-8.47577	0.944836			-7.64516	0.751147
-8.46043	0.946639			-7.63144	0.752306
-8.44512	0.948427			-7.61774	0.753464
-8.42983	0.9502			-7.60406	0.754622
-8.41458	0.95196			-7.5904	0.755779
-8.39935	0.953707			-7.57677	0.756935
-8.38414	0.955443			-7.56315	0.75809
-8.36897	0.957169			-7.54956	0.759245
-8.35381	0.958885			-7.53599	0.7604
-8.33869	0.960593			-7.52244	0.761554
-8.32359	0.962293			-7.50891	0.762707
-8.30852	0.963986			-7.4954	0.763859
-8.29347	0.965673			-7.48191	0.765012
-8.27845	0.967355			-7.46845	0.766163
-8.26346	0.969031			-7.455	0.767314
-8.24849	0.970703			-7.44158	0.768465
-8.23355	0.972371			-7.42817	0.769615
-8.21863	0.974036			-7.41479	0.770764
-8.20374	0.975697			-7.40143	0.771913
-8.18888	0.977356			-7.38809	0.773062
-8.17404	0.979011			-7.37476	0.77421
-8.15922	0.980665			-7.36146	0.775357
-8.14443	0.982316			-7.34818	0.776504
-8.12967	0.983966			-7.33492	0.777651
-8.11493	0.985614			-7.32168	0.778798
-8.10021	0.98726			-7.30846	0.779943
-8.08552	0.988905			-7.29526	0.781089
-8.07086	0.990549			-7.28208	0.782234
-8.05622	0.992192			-7.26892	0.783379
-8.0416	0.993833			-7.25578	0.784523
-8.02701	0.995474			-7.24266	0.785667
-8.01245	0.997114			-7.22956	0.786811
-7.9979	0.998754			-7.21648	0.787954
-7.98339	1.00039			-7.20341	0.789097
-7.96889	1.00203			-7.19037	0.79024
-7.95442	1.00367			-7.17735	0.791382
-7.93998	1.00531			-7.16435	0.792524
-7.92556	1.00694			-7.15137	0.793666
-7.91116	1.00858			-7.1384	0.794808
-7.89679	1.01021			-7.12546	0.795949
-7.88244	1.01185			-7.11253	0.79709
-7.86811	1.01349			-7.09963	0.798231
-7.85381	1.01512			-7.08674	0.799372
-7.83953	1.01676			-7.07387	0.800512
-7.82527	1.01839			-7.06102	0.801652
-7.81104	1.02003			-7.04819	0.802792
-7.79683	1.02166			-7.03538	0.803932
-7.78264	1.0233			-7.02259	0.805072
-7.76848	1.02493			-7.00982	0.806211
-7.75434	1.02656			-6.99706	0.80735
-7.74023	1.0282			-6.98433	0.80849
-7.72613	1.02983			-6.97161	0.809629
-7.71206	1.03147			-6.95891	0.810768
-7.69801	1.0331			-6.94623	0.811906
-7.68399	1.03474			-6.93357	0.813045
-7.66998	1.03637			-6.92093	0.814184
-7.656	1.03801			-6.9083	0.815322
-7.64205	1.03964			-6.89569	0.816461
-7.62811	1.04128			-6.88311	0.817599
-7.6142	1.04291			-6.87054	0.818738
-7.60031	1.04455			-6.85798	0.819876
-7.58644	1.04618			-6.84545	0.821014
-7.57259	1.04782			-6.83294	0.822153
-7.55877	1.04945			-6.82044	0.823291
-7.54496	1.05109			-6.80796	0.824429
-7.53118	1.05272			-6.7955	0.825567
-7.51743	1.05436			-6.78305	0.826706
-7.50369	1.056			-6.77063	0.827844
-7.48997	1.05763			-6.75822	0.828983
-7.47628	1.05927			-6.74583	0.830121
-7.46261	1.06091			-6.73346	0.831259
-7.44896	1.06254			-6.7211	0.832398
-7.43533	1.06418			-6.70876	0.833537
-7.42172	1.06582			-6.69644	0.834675
-7.40813	1.06746			-6.68414	0.835814
-7.39457	1.0691			-6.67185	0.836953
-7.38102	1.07074			-6.65959	0.838092
-7.3675	1.07238			-6.64733	0.839231
-7.354	1.07402			-6.6351	0.840371
-7.34052	1.07566			-6.62289	0.84151
-7.32706	1.0773			-6.61069	0.84265
-7.31362	1.07894			-6.5985	0.84379
-7.3002	1.08058			-6.58634	0.844929
-7.2868	1.08222			-6.57419	0.84607
-7.27342	1.08387			-6.56206	0.84721
-7.26006	1.08551			-6.54995	0.84835
-7.24673	1.08715			-6.53785	0.849491
-7.23341	1.0888			-6.52577	0.850632
-7.22012	1.09044			-6.5137	0.851773
-7.20684	1.09209			-6.50166	0.852915
-7.19359	1.09374			-6.48963	0.854056
-7.18035	1.09538			-6.47761	0.855198
-7.16714	1.09703			-6.46562	0.85634
-7.15394	1.09868			-6.45364	0.857483
-7.14077	1.10033			-6.44167	0.858626
-7.12761	1.10198			-6.42973	0.859769
-7.11448	1.10363			-6.41779	0.860912
-7.10136	1.10528			-6.40588	0.862056
-7.08827	1.10693			-6.39398	0.863199
-7.07519	1.10858			-6.3821	0.864344
-7.06214	1.11024			-6.37023	0.865488
-7.0491	1.11189			-6.35838	0.866633
-7.03609	1.11354			-6.34655	0.867778
-7.02309	1.1152			-6.33473	0.868924
-7.01011	1.11686			-6.32293	0.87007
-6.99715	1.11851			-6.31115	0.871216
-6.98421	1.12017			-6.29938	0.872363
-6.97129	1.12183			-6.28762	0.87351
-6.95839	1.12349			-6.27589	0.874658
-6.94551	1.12515			-6.26416	0.875806
-6.93265	1.12681			-6.25246	0.876954
-6.91981	1.12848			-6.24077	0.878103
-6.90698	1.13014			-6.22909	0.879252
-6.89418	1.13181			-6.21743	0.880402
-6.88139	1.13347			-6.20579	0.881552
-6.86862	1.13514			-6.19416	0.882702
-6.85587	1.13681			-6.18255	0.883853
-6.84314	1.13847			-6.17096	0.885005
-6.83043	1.14014			-6.15937	0.886157
-6.81774	1.14182			-6.14781	0.887309
-6.80506	1.14349			-6.13626	0.888462
-6.79241	1.14516			-6.12472	0.889616
-6.77977	1.14684			-6.1132	0.89077
-6.76715	1.14851			-6.1017	0.891924
-6.75455	1.15019			-6.09021	0.893079
-6.74196	1.15187			-6.07874	0.894235
-6.7294	1.15355			-6.06728	0.895391
-6.71685	1.15523			-6.05583	0.896548
-6.70432	1.15691			-6.04441	0.897705
-6.69181	1.15859			-6.03299	0.898863
-6.67932	1.16028			-6.02159	0.900021
-6.66685	1.16196			-6.01021	0.90118
-6.65439	1.16365			-5.99884	0.902339
-6.64195	1.16534			-5.98749	0.903499
-6.62953	1.16703			-5.97615	0.90466
-6.61713	1.16872			-5.96482	0.905822
-6.60474	1.17041			-5.95351	0.906983
-6.59237	1.1721			-5.94222	0.908146
-6.58002	1.1738			-5.93094	0.909309
-6.56769	1.1755			-5.91967	0.910473
-6.55538	1.17719			-5.90842	0.911638
-6.54308	1.17889			-5.89718	0.912803
-6.5308	1.1806			-5.88596	0.913969
-6.51854	1.1823			-5.87476	0.915135
-6.50629	1.184			-5.86356	0.916302
-6.49406	1.18571			-5.85238	0.91747
-6.48185	1.18742			-5.84122	0.918639
-6.46966	1.18913			-5.83007	0.919808
-6.45748	1.19084			-5.81893	0.920978
-6.44532	1.19255			-5.80781	0.922149
-6.43317	1.19426			-5.79671	0.92332
-6.42105	1.19598			-5.78561	0.924492
-6.40894	1.1977			-5.77453	0.925665
-6.39685	1.19942			-5.76347	0.926839
-6.38477	1.20114			-5.75242	0.928013
-6.37271	1.20286			-5.74138	0.929189
-6.36067	1.20459			-5.73036	0.930365
-6.34865	1.20631			-5.71935	0.931541
-6.33664	1.20804			-5.70836	0.932719
-6.32464	1.20977			-5.69737	0.933897
-6.31267	1.21151			-5.68641	0.935076
-6.30071	1.21324			-5.67545	0.936256
-6.28877	1.21498			-5.66452	0.937437
-6.27684	1.21671			-5.65359	0.938618
-6.26493	1.21846			-5.64268	0.939801
-6.25304	1.2202			-5.63178	0.940984
-6.24116	1.22194			-5.6209	0.942168
-6.2293	1.22369			-5.61002	0.943353
-6.21745	1.22544			-5.59917	0.944539
-6.20562	1.22719			-5.58832	0.945725
-6.19381	1.22894			-5.57749	0.946913
-6.18201	1.2307			-5.56668	0.948101
-6.17023	1.23245			-5.55587	0.94929
-6.15847	1.23421			-5.54508	0.950481
-6.14672	1.23597			-5.53431	0.951672
-6.13499	1.23774			-5.52354	0.952864
-6.12327	1.2395			-5.51279	0.954057
-6.11157	1.24127			-5.50206	0.95525
-6.09988	1.24304			-5.49134	0.956445
-6.08821	1.24482			-5.48063	0.957641
-6.07656	1.24659			-5.46993	0.958838
-6.06492	1.24837			-5.45924	0.960035
-6.0533	1.25015			-5.44857	0.961234
-6.04169	1.25193			-5.43792	0.962433
-6.0301	1.25372			-5.42727	0.963634
-6.01852	1.25551			-5.41664	0.964835
-6.00696	1.2573			-5.40602	0.966038
-5.99541	1.25909			-5.39542	0.967241
-5.98388	1.26089			-5.38482	0.968446
-5.97237	1.26268			-5.37425	0.969651
-5.96087	1.26449			-5.36368	0.970858
-5.94938	1.26629			-5.35312	0.972065
-5.93791	1.2681			-5.34258	0.973274
-5.92646	1.2699			-5.33206	0.974483
-5.91502	1.27172			-5.32154	0.975694
-5.90359	1.27353			-5.31104	0.976906
-5.89219	1.27535			-5.30055	0.978119
-5.88079	1.27717			-5.29007	0.979332
-5.86941	1.27899			-5.2796	0.980547
-5.85805	1.28082			-5.26915	0.981763
-5.8467	1.28265			-5.25871	0.982981
-5.83536	1.28448			-5.24829	0.984199
-5.82404	1.28631			-5.23787	0.985418
-5.81274	1.28815			-5.22747	0.986639
-5.80145	1.28999			-5.21708	0.98786
-5.79017	1.29184			-5.2067	0.989083
-5.77891	1.29368			-5.19634	0.990307
-5.76766	1.29554			-5.18598	0.991532
-5.75643	1.29739			-5.17564	0.992758
-5.74521	1.29925			-5.16532	0.993985
-5.73401	1.30111			-5.155	0.995214
-5.72282	1.30297			-5.1447	0.996444
-5.71164	1.30484			-5.13441	0.997674
-5.70048	1.30671			-5.12413	0.998906
-5.68934	1.30858			-5.11386	1.00014
-5.67821	1.31046			-5.10361	1.00137
-5.66709	1.31234			-5.09336	1.00261
-5.65599	1.31422			-5.08313	1.00385
-5.6449	1.31611			-5.07291	1.00508
-5.63382	1.318			-5.06271	1.00632
-5.62276	1.3199			-5.05251	1.00757
-5.61172	1.32179			-5.04233	1.00881
-5.60068	1.3237			-5.03216	1.01005
-5.58966	1.3256			-5.022	1.01129
-5.57866	1.32751			-5.01185	1.01254
-5.56767	1.32943			-5.00172	1.01379
-5.55669	1.33134			-4.99159	1.01504
-5.54573	1.33327			-4.98148	1.01629
-5.53478	1.33519			-4.97138	1.01754
-5.52384	1.33712			-4.9613	1.01879
-5.51292	1.33905			-4.95122	1.02004
-5.50202	1.34099			-4.94115	1.0213
-5.49112	1.34293			-4.9311	1.02255
-5.48024	1.34488			-4.92106	1.02381
-5.46937	1.34683			-4.91103	1.02507
-5.45852	1.34878			-4.90101	1.02633
-5.44768	1.35074			-4.891	1.02759
-5.43685	1.3527			-4.88101	1.02885
-5.42604	1.35467			-4.87103	1.03012
-5.41524	1.35664			-4.86105	1.03139
-5.40446	1.35862			-4.85109	1.03265
-5.39368	1.3606			-4.84114	1.03392
-5.38292	1.36258			-4.83121	1.03519
-5.37218	1.36457			-4.82128	1.03646
-5.36145	1.36657			-4.81136	1.03774
-5.35073	1.36857			-4.80146	1.03901
-5.34002	1.37057			-4.79157	1.04029
-5.32933	1.37258			-4.78169	1.04156
-5.31865	1.37459			-4.77182	1.04284
-5.30798	1.37661			-4.76196	1.04412
-5.29733	1.37863			-4.75211	1.04541
-5.28669	1.38066			-4.74227	1.04669
-5.27606	1.3827			-4.73245	1.04797
-5.26544	1.38473			-4.72263	1.04926
-5.25484	1.38678			-4.71283	1.05055
-5.24425	1.38883			-4.70304	1.05184
-5.23368	1.39088			-4.69325	1.05313
-5.22311	1.39294			-4.68348	1.05442
-5.21256	1.39501			-4.67372	1.05572
-5.20203	1.39708			-4.66398	1.05701
-5.1915	1.39915			-4.65424	1.05831
-5.18099	1.40124			-4.64451	1.05961
-5.17049	1.40332			-4.6348	1.06091
-5.16	1.40542			-4.62509	1.06221
-5.14953	1.40752			-4.6154	1.06352
-5.13907	1.40962			-4.60571	1.06482
-5.12862	1.41173			-4.59604	1.06613
-5.11819	1.41385			-4.58638	1.06744
-5.10776	1.41597			-4.57673	1.06875
-5.09735	1.4181			-4.56709	1.07006
-5.08695	1.42024			-4.55746	1.07137
-5.07657	1.42238			-4.54784	1.07269
-5.06619	1.42453			-4.53823	1.07401
-5.05583	1.42668			-4.52864	1.07532
-5.04548	1.42884			-4.51905	1.07665
-5.03514	1.43101			-4.50947	1.07797
-5.02482	1.43318			-4.49991	1.07929
-5.01451	1.43536			-4.49035	1.08062
-5.00421	1.43755			-4.48081	1.08195
-4.99392	1.43975			-4.47127	1.08327
-4.98364	1.44195			-4.46175	1.08461
-4.97338	1.44416			-4.45223	1.08594
-4.96313	1.44637			-4.44273	1.08727
-4.95289	1.44859			-4.43324	1.08861
-4.94266	1.45082			-4.42376	1.08995
-4.93245	1.45306			-4.41428	1.09129
-4.92225	1.45531			-4.40482	1.09263
-4.91205	1.45756			-4.39537	1.09398
-4.90187	1.45982			-4.38593	1.09532
-4.89171	1.46209			-4.3765	1.09667
-4.88155	1.46436			-4.36708	1.09802
-4.87141	1.46665			-4.35767	1.09937
-4.86128	1.46894			-4.34827	1.10072
-4.85116	1.47124			-4.33888	1.10208
-4.84105	1.47355			-4.3295	1.10344
-4.83095	1.47586			-4.32013	1.10479
-4.82087	1.47819			-4.31077	1.10616
-4.81079	1.48052			-4.30142	1.10752
-4.80073	1.48286			-4.29208	1.10888
-4.79068	1.48522			-4.28275	1.11025
-4.78065	1.48757			-4.27343	1.11162
-4.77062	1.48994			-4.26412	1.11299
-4.7606	1.49232			-4.25482	1.11436
-4.7506	1.49471			-4.24553	1.11574
-4.74061	1.4971			-4.23625	1.11712
-4.73063	1.49951			-4.22698	1.1185
-4.72066	1.50192			-4.21772	1.11988
-4.7107	1.50435			-4.20847	1.12126
-4.70076	1.50678			-4.19923	1.12265
-4.69082	1.50923			-4.19	1.12403
-4.6809	1.51168			-4.18078	1.12542
-4.67099	1.51415			-4.17157	1.12681
-4.66108	1.51662			-4.16237	1.12821
-4.6512	1.51911			-4.15318	1.1296
-4.64132	1.5216			-4.144	1.131
-4.63145	1.52411			-4.13482	1.1324
-4.62159	1.52663			-4.12566	1.13381
-4.61175	1.52915			-4.11651	1.13521
-4.60192	1.53169			-4.10737	1.13662
-4.59209	1.53424			-4.09823	1.13803
-4.58228	1.5368			-4.08911	1.13944
-4.57248	1.53938			-4.07999	1.14085
-4.56269	1.54196			-4.07089	1.14227
-4.55291	1.54456			-4.0618	1.14369
-4.54315	1.54717			-4.05271	1.14511
-4.53339	1.54979			-4.04363	1.14653
-4.52365	1.55242			-4.03457	1.14796
-4.51391	1.55507			-4.02551	1.14938
-4.50419	1.55772			-4.01646	1.15081
-4.49448	1.5604			-4.00742	1.15224
-4.48477	1.56308			-3.99839	1.15368
-4.47508	1.56578			-3.98938	1.15512
-4.4654	1.56849			-3.98036	1.15656
-4.45573	1.57121			-3.97136	1.158
-4.44608	1.57395			-3.96237	1.15944
-4.43643	1.5767			-3.95339	1.16089
-4.42679	1.57946			-3.94442	1.16234
-4.41716	1.58224			-3.93545	1.16379
-4.40755	1.58504			-3.9265	1.16524
-4.39794	1.58785			-3.91755	1.1667
-4.38835	1.59067			-3.90862	1.16816
-4.37876	1.59351			-3.89969	1.16962
-4.36919	1.59636			-3.89077	1.17108
-4.35963	1.59923			-3.88186	1.17255
-4.35008	1.60211			-3.87297	1.17402
-4.34053	1.60501			-3.86408	1.17549
-4.331	1.60793			-3.85519	1.17697
-4.32148	1.61086			-3.84632	1.17844
-4.31197	1.61381			-3.83746	1.17992
-4.30247	1.61678			-3.8286	1.1814
-4.29298	1.61976			-3.81976	1.18289
-4.2835	1.62276			-3.81092	1.18438
-4.27403	1.62578			-3.8021	1.18587
-4.26457	1.62881			-3.79328	1.18736
-4.25513	1.63187			-3.78447	1.18886
-4.24569	1.63494			-3.77567	1.19036
-4.23626	1.63803			-3.76688	1.19186
-4.22684	1.64114			-3.7581	1.19336
-4.21743	1.64426			-3.74932	1.19487
-4.20804	1.64741			-3.74056	1.19638
-4.19865	1.65058			-3.7318	1.19789
-4.18927	1.65376			-3.72305	1.1994
-4.17991	1.65697			-3.71432	1.20092
-4.17055	1.66019			-3.70559	1.20244
-4.1612	1.66344			-3.69687	1.20397
-4.15187	1.66671			-3.68815	1.20549
-4.14254	1.67			-3.67945	1.20702
-4.13322	1.67331			-3.67076	1.20856
-4.12392	1.67664			-3.66207	1.21009
-4.11462	1.68			-3.65339	1.21163
-4.10533	1.68338			-3.64472	1.21317
-4.09606	1.68678			-3.63606	1.21472
-4.08679	1.6902			-3.62741	1.21627
-4.07753	1.69365			-3.61877	1.21782
-4.06828	1.69712			-3.61014	1.21937
-4.05905	1.70061			-3.60151	1.22093
-4.04982	1.70413			-3.59289	1.22249
-4.0406	1.70768			-3.58429	1.22405
-4.03139	1.71124			-3.57569	1.22562
-4.02219	1.71484			-3.5671	1.22719
-4.01301	1.71846			-3.55851	1.22876
-4.00383	1.72211			-3.54994	1.23033
-3.99466	1.72578			-3.54137	1.23191
-3.9855	1.72949			-3.53281	1.2335
-3.97635	1.73322			-3.52427	1.23508
-3.96721	1.73697			-3.51573	1.23667
-3.95808	1.74076			-3.50719	1.23826
-3.94896	1.74457			-3.49867	1.23986
-3.93985	1.74842			-3.49015	1.24146
-3.93074	1.75229			-3.48165	1.24306
-3.92165	1.75619			-3.47315	1.24466
-3.91257	1.76013			-3.46466	1.24627
-3.9035	1.7641			-3.45617	1.24788
-3.89443	1.76809			-3.4477	1.2495
-3.88538	1.77212			-3.43923	1.25112
-3.87633	1.77618			-3.43078	1.25274
-3.8673	1.78028			-3.42233	1.25437
-3.85827	1.78441			-3.41389	1.256
-3.84925	1.78857			-3.40545	1.25763
-3.84025	1.79277			-3.39703	1.25927
-3.83125	1.797			-3.38861	1.26091
-3.82226	1.80127			-3.3802	1.26255
-3.81328	1.80557			-3.3718	1.2642
-3.80431	1.80991			-3.36341	1.26585
-3.79535	1.81429			-3.35503	1.26751
-3.7864	1.81871			-3.34665	1.26917
-3.77745	1.82316			-3.33828	1.27083
-3.76852	1.82765			-3.32993	1.27249
-3.7596	1.83219			-3.32157	1.27416
-3.75068	1.83676			-3.31323	1.27584
-3.74177	1.84137			-3.30489	1.27752
-3.73288	1.84603			-3.29657	1.2792
-3.72399	1.85073			-3.28825	1.28088
-3.71511	1.85547			-3.27993	1.28257
-3.70624	1.86025			-3.27163	1.28427
-3.69738	1.86508			-3.26333	1.28596
-3.68853	1.86995			-3.25505	1.28766
-3.67969	1.87487			-3.24677	1.28937
-3.67085	1.87984			-3.23849	1.29108
-3.66203	1.88485			-3.23023	1.29279
-3.65321	1.88991			-3.22197	1.29451
-3.64441	1.89502			-3.21373	1.29623
-3.63561	1.90017			-3.20548	1.29796
-3.62682	1.90538			-3.19725	1.29969
-3.61804	1.91064			-3.18903	1.30142
-3.60927	1.91595			-3.18081	1.30316
-3.60051	1.92131			-3.1726	1.3049
-3.59175	1.92673			-3.1644	1.30665
-3.58301	1.9322			-3.1562	1.3084
-3.57427	1.93772			-3.14802	1.31015
-3.56555	1.9433			-3.13984	1.31191
-3.55683	1.94894			-3.13167	1.31368
-3.54812	1.95464			-3.1235	1.31544
-3.53942	1.96039			-3.11535	1.31722
-3.53073	1.9662			-3.1072	1.31899
-3.52204	1.97208			-3.09906	1.32078
-3.51337	1.97801			-3.09093	1.32256
-3.5047	1.98401			-3.0828	1.32435
-3.49605	1.99007			-3.07468	1.32615
-3.4874	1.9962			-3.06657	1.32795
-3.47876	2.00239			-3.05847	1.32975
-3.47013	2.00864			-3.05038	1.33156
-3.4615	2.01497			-3.04229	1.33338
-3.45289	2.02136			-3.03421	1.3352
-3.44428	2.02783			-3.02614	1.33702
-3.43568	2.03436			-3.01807	1.33885
-3.4271	2.04097			-3.01001	1.34068
-3.41852	2.04765			-3.00196	1.34252
-3.40994	2.0544			-2.99392	1.34436
-3.40138	2.06123			-2.98589	1.34621
-3.39282	2.06814			-2.97786	1.34806
-3.38428	2.07512			-2.96984	1.34992
-3.37574	2.08219			-2.96183	1.35178
-3.36721	2.08933			-2.95382	1.35365
-3.35869	2.09656			-2.94582	1.35552
-3.35018	2.10387			-2.93783	1.3574
-3.34167	2.11126			-2.92985	1.35928
-3.33317	2.11875			-2.92187	1.36117
-3.32469	2.12631			-2.9139	1.36307
-3.31621	2.13397			-2.90594	1.36496
-3.30773	2.14172			-2.89799	1.36687
-3.29927	2.14956			-2.89004	1.36878
-3.29082	2.15749			-2.8821	1.37069
-3.28237	2.16552			-2.87417	1.37261
-3.27393	2.17365			-2.86625	1.37454
-3.2655	2.18187			-2.85833	1.37647
-3.25708	2.19019			-2.85042	1.37841
-3.24866	2.19861			-2.84251	1.38035
-3.24026	2.20714			-2.83462	1.3823
-3.23186	2.21577			-2.82673	1.38425
-3.22347	2.22451			-2.81885	1.38621
-3.21509	2.23336			-2.81097	1.38817
-3.20671	2.24231			-2.8031	1.39014
-3.19835	2.25138			-2.79524	1.39212
-3.18999	2.26056			-2.78739	1.3941
-3.18164	2.26986			-2.77954	1.39609
-3.1733	2.27927			-2.77171	1.39808
-3.16497	2.28881			-2.76387	1.40008
-3.15664	2.29846			-2.75605	1.40209
-3.14832	2.30824			-2.74823	1.4041
-3.14001	2.31815			-2.74042	1.40612
-3.13171	2.32818			-2.73262	1.40814
-3.12342	2.33834			-2.72482	1.41017
-3.11513	2.34864			-2.71703	1.41221
-3.10686	2.35906			-2.70925	1.41425
-3.09859	2.36963			-2.70147	1.4163
-3.09032	2.38033			-2.6937	1.41836
-3.08207	2.39118			-2.68594	1.42042
-3.07382	2.40216			-2.67818	1.42249
-3.06558	2.4133			-2.67043	1.42456
-3.05735	2.42458			-2.66269	1.42664
-3.04913	2.43601			-2.65496	1.42873
-3.04092	2.44759			-2.64723	1.43082
-3.03271	2.45934			-2.63951	1.43292
-3.02451	2.47123			-2.6318	1.43503
-3.01632	2.4833			-2.62409	1.43715
-3.00813	2.49552			-2.61639	1.43927
-2.99996	2.50791			-2.6087	1.4414
-2.99179	2.52047			-2.60101	1.44353
-2.98363	2.5332			-2.59333	1.44567
-2.97547	2.54611			-2.58566	1.44782
-2.96733	2.5592			-2.57799	1.44998
-2.95919	2.57246			-2.57033	1.45214
-2.95106	2.58591			-2.56268	1.45431
-2.94293	2.59955			-2.55503	1.45649
-2.93482	2.61338			-2.54739	1.45867
-2.92671	2.6274			-2.53976	1.46086
-2.91861	2.64162			-2.53213	1.46306
-2.91052	2.65604			-2.52452	1.46527
-2.90243	2.67066			-2.5169	1.46748
-2.89436	2.68549			-2.5093	1.4697
-2.88629	2.70054			-2.5017	1.47193
-2.87822	2.71579			-2.49411	1.47417
-2.87017	2.73126			-2.48652	1.47641
-2.86212	2.74696			-2.47894	1.47866
-2.85408	2.76288			-2.47137	1.48092
-2.84605	2.77903			-2.4638	1.48319
-2.83802	2.79541			-2.45624	1.48546
-2.83	2.81203			-2.44869	1.48775
-2.82199	2.82889			-2.44114	1.49004
-2.81399	2.846			-2.4336	1.49234
-2.80599	2.86336			-2.42607	1.49464
-2.798	2.88097			-2.41854	1.49696
-2.79002	2.89883			-2.41102	1.49928
-2.78205	2.91696			-2.40351	1.50161
-2.77408	2.93536			-2.396	1.50395
-2.76612	2.95403			-2.3885	1.5063
-2.75817	2.97298			-2.38101	1.50866
-2.75023	2.9922			-2.37352	1.51102
-2.74229	3.01171			-2.36604	1.5134
-2.73436	3.03152			-2.35856	1.51578
-2.72644	3.05161			-2.35109	1.51817
-2.71852	3.07201			-2.34363	1.52057
-2.71061	3.09272			-2.33618	1.52298
-2.70271	3.11374			-2.32873	1.5254
-2.69482	3.13507			-2.32128	1.52783
-2.68693	3.15672			-2.31385	1.53026
-2.67905	3.17871			-2.30642	1.53271
-2.67118	3.20102			-2.29899	1.53516
-2.66331	3.22368			-2.29158	1.53763
-2.65545	3.24668			-2.28417	1.5401
-2.6476	3.27003			-2.27676	1.54258
-2.63976	3.29373			-2.26936	1.54507
-2.63192	3.3178			-2.26197	1.54758
-2.62409	3.34224			-2.25458	1.55009
-2.61627	3.36706			-2.2472	1.55261
-2.60845	3.39225			-2.23983	1.55514
-2.60064	3.41784			-2.23246	1.55768
-2.59284	3.44382			-2.2251	1.56023
-2.58505	3.4702			-2.21775	1.56279
-2.57726	3.49699			-2.2104	1.56536
-2.56948	3.5242			-2.20306	1.56794
-2.5617	3.55183			-2.19572	1.57053
-2.55394	3.5799			-2.18839	1.57313
-2.54618	3.6084			-2.18107	1.57574
-2.53842	3.63735			-2.17375	1.57836
-2.53068	3.66675			-2.16644	1.58099
-2.52294	3.69661			-2.15913	1.58364
-2.5152	3.72694			-2.15184	1.58629
-2.50748	3.75775			-2.14454	1.58895
-2.49976	3.78904			-2.13726	1.59163
-2.49205	3.82083			-2.12998	1.59431
-2.48434	3.85312			-2.1227	1.59701
-2.47664	3.88593			-2.11543	1.59972
-2.46895	3.91925			-2.10817	1.60244
-2.46127	3.95311			-2.10091	1.60517
-2.45359	3.9875			-2.09366	1.60791
-2.44592	4.02244			-2.08642	1.61066
-2.43826	4.05794			-2.07918	1.61342
-2.4306	4.09401			-2.07195	1.6162
-2.42295	4.13065			-2.06472	1.61899
-2.4153	4.16788			-2.0575	1.62179
-2.40767	4.20571			-2.05029	1.6246
-2.40003	4.24415			-2.04308	1.62742
-2.39241	4.28321			-2.03588	1.63026
-2.38479	4.32289			-2.02868	1.6331
-2.37718	4.36322			-2.02149	1.63596
-2.36958	4.4042			-2.01431	1.63883
-2.36198	4.44584			-2.00713	1.64172
-2.35439	4.48816			-1.99996	1.64462
-2.34681	4.53116			-1.99279	1.64752
-2.33923	4.57486			-1.98563	1.65045
-2.33166	4.61927			-1.97847	1.65338
-2.3241	4.66441			-1.97133	1.65633
-2.31654	4.71028			-1.96418	1.65929
-2.30899	4.7569			-1.95705	1.66226
-2.30144	4.80428			-1.94991	1.66525
-2.2939	4.85243			-1.94279	1.66825
-2.28637	4.90138			-1.93567	1.67126
-2.27885	4.95113			-1.92856	1.67429
-2.27133	5.00169			-1.92145	1.67733
-2.26382	5.05309			-1.91435	1.68039
-2.25631	5.10533			-1.90725	1.68346
-2.24881	5.15843			-1.90016	1.68654
-2.24132	5.2124			-1.89307	1.68963
-2.23384	5.26727			-1.886	1.69275
-2.22636	5.32304			-1.87892	1.69587
-2.21888	5.37974			-1.87185	1.69901
-2.21142	5.43738			-1.86479	1.70216
-2.20396	5.49597			-1.85774	1.70533
-2.1965	5.55553			-1.85069	1.70851
-2.18905	5.61608			-1.84364	1.71171
-2.18161	5.67763			-1.8366	1.71493
-2.17418	5.74022			-1.82957	1.71815
-2.16675	5.80384			-1.82254	1.7214
-2.15933	5.86852			-1.81552	1.72466
-2.15191	5.93428			-1.80851	1.72793
-2.1445	6.00114			-1.8015	1.73122
-2.1371	6.06912			-1.79449	1.73452
-2.1297	6.13824			-1.78749	1.73785
-2.12231	6.20851			-1.7805	1.74118
-2.11493	6.27996			-1.77351	1.74454
-2.10755	6.35261			-1.76653	1.7479
-2.10018	6.42647			-1.75955	1.75129
-2.09281	6.50158			-1.75258	1.75469
-2.08546	6.57795			-1.74562	1.75811
-2.0781	6.65561			-1.73866	1.76155
-2.07076	6.73457			-1.7317	1.765
-2.06342	6.81486			-1.72475	1.76847
-2.05608	6.89651			-1.71781	1.77195
-2.04875	6.97954			-1.71087	1.77546
-2.04143	7.06397			-1.70394	1.77898
-2.03412	7.14982			-1.69701	1.78252
-2.02681	7.23713			-1.69009	1.78607
-2.0195	7.32592			-1.68318	1.78965
-2.01221	7.41621			-1.67627	1.79324
-2.00491	7.50803			-1.66936	1.79685
-1.99763	7.60141			-1.66246	1.80048
-1.99035	7.69638			-1.65557	1.80412
-1.98308	7.79296			-1.64868	1.80779
-1.97581	7.89118			-1.6418	1.81147
-1.96855	7.99107			-1.63492	1.81518
-1.9613	8.09267			-1.62805	1.8189
-1.95405	8.19599			-1.62118	1.82264
-1.9468	8.30108			-1.61432	1.8264
-1.93957	8.40796			-1.60747	1.83018
-1.93234	8.51666			-1.60062	1.83398
-1.92511	8.62722			-1.59377	1.8378
-1.91789	8.73967			-1.58693	1.84164
-1.91068	8.85405			-1.5801	1.8455
-1.90348	8.97038			-1.57327	1.84938
-1.89628	9.0887			-1.56645	1.85328
-1.88908	9.20905			-1.55963	1.8572
-1.88189	9.33147			-1.55282	1.86114
-1.87471	9.45598			-1.54601	1.8651
-1.86753	9.58263			-1.53921	1.86908
-1.86036	9.71146			-1.53241	1.87309
-1.8532	9.8425			-1.52562	1.87712
-1.84604	9.9758			-1.51884	1.88116
-1.83889	10.1114			-1.51206	1.88523
-1.83174	10.2493			-1.50528	1.88932
-1.8246	10.3896			-1.49851	1.89344
-1.81746	10.5323			-1.49175	1.89757
-1.81033	10.6775			-1.48499	1.90173
-1.80321	10.8252			-1.47823	1.90592
-1.79609	10.9754			-1.47148	1.91012
-1.78898	11.1282			-1.46474	1.91435
-1.78187	11.2837			-1.458	1.9186
-1.77477	11.4418			-1.45127	1.92287

## Sheet: Figure 6
Figure 6. Auditory cortex (AC) population decoder analysis can explain hearing-loss related deficits.
Figure 6c
Control		Adolescent HL
AM detection threshold		AM detection threshold
Behavior	neural (SVM)	Behavior	neural (SVM)
-12.91	-9.07	-7.39	-12.04
-18.83	-21.94	-11.68	-6.06
-14.13	-11.61	-16.54	-10.7
-11.09	-10.35	-15.61	-9.04
-7.84	-12.04	-15.86	-7.06
-11.26	-7.9	-11.1	-9.29
-9.08	-10.26	-11.56	-14.89
-12.26	-14.89	-11.26	-10.08
-15.63	-15.08	-10.49	-6.73
-12.81	-14.89	-9.6	-7.05
-16.23	-11.85	-9.33	-9
-15.59	-18.42	-11.21	-14.09
-19.05	-15.22	-13.69	-18.33
-18.42	-18.42	-10.23	-10.54
-13.32	-18.42	-7.19	-3.31
-14.89	-14.89	-13.06	-14.89
-12.42	-18.42	-3.99	-12.04
-14.25	-14.89	-0.89	-4
-14.48	-13.35	-6.01	-5.79
		-10.85	-4.34
		-2.63	-4.14
		-3	-11.99
		-4.97	-12.04
		-3.43	-3.89
		-6.48	-7.06
		-11.3	-8.95
		-12.08	-11.94
		-8.51	-8.7
		-10.71	-9.05
		-14.1	-18.42
		-12.42	-10.69
		-15.44	-11.33
		-15.17	-11.1
		-15.01	-11.89

## Sheet: Figure 7
Figure 7. Hearing loss spanning adolescence induces long-lasting changes to auditory cortical properties.
Figure 7c						Figure 7d						Figure 7e						Figure 7h																								Figure 7i						Figure 7l
IPSP GABAA amplitude						IPSP GABAB amplitude						IPSP Duration						Max EPSP amplitude																								Proportion of cells that fire APs (%)						Maximum firing rate
	Control		Adolescent HL				Control		Adolescent HL				Control		Adolescent HL			Control											Adolescent HL														Controls	Adolescent HL				pA stim levels	Controls
cell1	5.5	cell1	12.5			cell1	5	cell1	5			cell1	430	cell1	740				0.1 mA	0.2 mA	0.3 mA	0.4 mA	0.5 mA	0.6 mA	0.7 mA	0.8 mA	0.9 mA	1.0 mA		0.1 mA	0.2 mA	0.3 mA	0.4 mA	0.5 mA	0.6 mA	0.7 mA	0.8 mA	0.9 mA	1.0 mA			0.1 mA	0	12.5					cell1
cell2	9	cell2	11.8			cell2	7.5	cell2	9.2			cell2	770	cell2	580			cell1	15.2	19.1	20.7	AP	AP	AP	AP	AP	AP	AP	cell1	5	AP	AP	AP	AP	AP	AP	AP	AP	AP			0.2 mA	25	37.5				100	0.666667
cell3	5.2	cell3	12.2			cell3	6	cell3	12.2			cell3	490	cell3	780			cell2	5.1	20.1	29.3	30.1	AP	AP	AP	AP	AP	AP	cell2	6.1	AP	AP	AP	AP	AP	AP	AP	AP	AP			0.3 mA	37.5	81.25				200	0.666667
cell4	4.4	cell4	12.3			cell4	6.2	cell4	11.9			cell4	750	cell4	800			cell3	4.2	10.1	28.1	31.2	33.4	35.6	37.8	39.4	AP	AP	cell3	5.1	19	AP	AP	AP	AP	AP	AP	AP	AP			0.4 mA	68.75	87.5				300	13.3333
cell5	7.3	cell5	5			cell5	3.8	cell5	2			cell5	680	cell5	450			cell4	7.9	23.8	29.9	30.7	30.9	AP	AP	AP	AP	AP	cell4	9.8	AP	AP	AP	AP	AP	AP	AP	AP	AP			0.5 mA	75	93.75				400	22.6667
cell6	12	cell6	4.2			cell6	10	cell6	2.1			cell6	790	cell6	530			cell5	0	2	3.8	5.7	10.1	16.3	17.1	18.4	18.5	19.2	cell5	15	AP	AP	AP	AP	AP	AP	AP	AP	AP			0.6 mA	81.25	100				500	32.6667
cell7	8.9	cell7	10.2			cell7	7	cell7	7.9			cell7	795	cell7	710			cell6	1.3	5.5	14	AP	AP	AP	AP	AP	AP	AP	cell6	2.5	12.1	17.2	AP	AP	AP	AP	AP	AP	AP			0.7 mA	81.25	100				600	39.3333
cell8	8.4	cell8	14.8			cell8	5.9	cell8	12.1			cell8	770	cell8	650			cell7	0	5.4	5.5	5.6	7.6	7.8	10.1	15.3	23	AP	cell7	15.8	AP	AP	AP	AP	AP	AP	AP	AP	AP			0.8 mA	81.25	100
cell9	4.8	cell9	5.9			cell9	4.5	cell9	2.3			cell9	490	cell9	520			cell8	9	19.9	22.5	AP	AP	AP	AP	AP	AP	AP	cell8	17.5	AP	AP	AP	AP	AP	AP	AP	AP	AP			0.9 mA	87.5	100					Adolescent HL
cell10	11.8	cell10	6.9			cell10	9.4	cell10	1			cell10	590	cell10	190			cell9	8.1	17.6	AP	AP	AP	AP	AP	AP	AP	AP	cell9	2.5	2	15.7	23.8	AP	AP	AP	AP	AP	AP			1.0 mA	93.75	100					cell1
cell11	7.9	cell11	9			cell11	5.9	cell11	3.9			cell11	580	cell11	300			cell10	6.1	17.1	26.3	AP	AP	AP	AP	AP	AP	AP	cell10	13.1	30.1	AP	AP	AP	AP	AP	AP	AP	AP									100	0.666667
cell12	6.5	cell12	7			cell12	6.3	cell12	1.9			cell12	600	cell12	180			cell11	7.9	AP	AP	AP	AP	AP	AP	AP	AP	AP	cell11	AP	AP	AP	AP	AP	AP	AP	AP	AP	AP									200	26
cell13	10	cell13	6.2			cell13	6	cell13	3.8			cell13	700	cell13	580			cell12	19.4	29.8	AP	AP	AP	AP	AP	AP	AP	AP	cell12	AP	AP	AP	AP	AP	AP	AP	AP	AP	AP									300	40.6667
cell14	13	cell14	4.9			cell14	10	cell14	4.4			cell14	550	cell14	450			cell13	5.1	8.2	37	AP	AP	AP	AP	AP	AP	AP	cell13	19.8	AP	AP	AP	AP	AP	AP	AP	AP	AP									400	54
cell15	4.3	cell15	6.3			cell15	5.8	cell15	2			cell15	460	cell15	390			cell14	11.8	AP	AP	AP	AP	AP	AP	AP	AP	AP	cell14	26.8	AP	AP	AP	AP	AP	AP	AP	AP	AP									500	60.6667
cell16	9.8	cell16	9.2			cell16	8.2	cell16	10			cell16	550	cell16	610			cell15	10.1	AP	AP	AP	AP	AP	AP	AP	AP	AP	cell15	0	5.3	9	15.2	19.8	AP	AP	AP	AP	AP									600	5.33333
																		cell16	12.3	AP	AP	AP	AP	AP	AP	AP	AP	AP	cell16	11.3	25.1	AP	AP	AP	AP	AP	AP	AP	AP
																											AP = action potential											AP = action potential
																		average	(if #cells >3 and not including APs)										average	(if #cells >3 and not including APs)
																			7.71875	14.8833	21.71	20.66	20.5	19.9	21.6667	24.3667	NaN	NaN		10.7357	15.6	13.9667	NaN	NaN	NaN	NaN	NaN	NaN	NaN
[truncated: 66 more columns]

## Sheet: Figure 8
Figure 8. Control experiment: HL-related AM detection deficits are not due to status of auditory periphery.
Figure 8b																	Figure 8d										Figure 8e
Tone ABR Audiograms																	4kHz ABR Wave 1 amplitude growth										Behavior threshold vs tone ABR threshold (4kHz)
	Controls												Control				Controls				Adolescent HL						Controls			Adolescent HL
Frequency (kHz)	control1	control2	control3	control4	control5	control6	control7	control8	control9	control10	control11	control12	Average					slope of growth curve	R2 value of fit			slope of growth curve	R2 value of fit				4kHz tone threshold	Behavior threshold (final day)		4kHz tone threshold	Behavior threshold (final day)
0.5	40	40	50	60	50	40	50	50	NaN	40	50	40	46.3636				control1	0.01082	0.8249	example in 8c	HL1	0.0079	0.8084				15	-13.4247		40	-9.4603
1	20	30	30	50	30	20	30	40	30	30	40	30	31.6667				control2	0.00075	0.02038		HL2	0.0076	0.7172				25	-15.1935		35	-13.7421
2	20	30	40	40	30	30	30	30	40	30	30	30	31.6667				control3	0.005767	0.6724		HL3	0.01425	0.6869				40	-15.214		25	-13.0036
4	15	25	40	15	20	20	25	30	20	20	25	30	23.75				control4	0.001567	0.03342		HL4	0.005567	0.7326				15	-15.9699		40	-9.77196
6	20	20	40	30	30	20	20	40	NaN	30	30	30	28.1818				control5	0.002817	0.3161		HL5	0.0006	0.02414				20	-20.127		30	-14.1726
8	20	30	30	40	40	40	30	40	40	40	30	30	34.1667				control6	0.01055	0.4888		HL6	0.01177	0.8048	example in 8c			20	-15.6767		25	-10.1845
16	50	40	55	50	30	40	40	50	60	40	50	50	46.25				control7	0.0008167	0.05292		HL7	0.002467	0.3888				25	-17.27		30	-12.2305
																	control8	0.01178	0.6085		HL8	0	0.0001747				30	-17.1968		25	-11.5841
	Adolescent HL													HL			control9	0.0027	0.03489		HL9	0.0182	0.8132				20	-16.0522		20	-12.2238
Frequency (kHz)	HL1	HL2	HL3	HL4	HL5	HL6	HL7	HL8	HL9	HL10	HL11	HL12	HL13	Average			control10	0.02025	0.7907		HL10	0.007667	0.4846				20	-17.7044		40	-14.9526
0.5	50	75	NaN	60	50	50	45	40	60	60	50	60	50	54.5455			control11	0.02208	0.88		HL11	0.0138	0.7363				25	-14.9337		35	-12.9221
1	40	60	30	50	35	40	30	25	20	40	45	45	20	36.6667			control12	0.009933	0.562		HL12	0.01207	0.7225				30	-18.5366		35	-9.09386
2	40	40	NaN	70	30	30	20	30	40	50	50	50	30	40							HL13	0.0007667	0.02978							35	-14.6186
4	40	35	25	40	30	25	30	25	20	40	35	35	35	31.25
6	30	70	NaN	50	35	20	30	30	20	50	45	40	40	39.0909
8	40	50	40	45	50	35	50	30	30	50	50	40	40	42.5			average	0.00831922			average	0.00816555
16	60	60	50	60	55	40	60	30	50	60	70	65	50	54.1667
NaN refers to conditions in which an ABR assessment could not be made due to failure to keep animal sufficiently anesthetized.

## Sheet: Figure 9
Figure 9. Control experiment: AM depth detection thresholds remain stable across relevent sound levels.
Figure 9b								Figure 9d
Psychometric testing @ 45dB, prior to varying level								AM detection thresholds as a function of sound level
Testing day	Psychometric thresholds (dB re: 100% AM)							ID	level (dB)	Threshold (dB re: 100% AM)		level (dB)	Average
	controls (separate grp, n=4; individual thresholds)							subject1	10	-5.82971		10	-4.03329
	subject1	subject2	subject3	subject4	average			subject1	10	-8.00452		15	-11.706
1	-15.03	-2.61	-7.6	-15.2	-10.11			subject1	10	-9.54251		20	-13.7177
2	-14.32	-7.81	-12.49	-15.56	-12.545			subject2	10	-0.877592		25	-14.3242
3	-14.88	-10.83	-14.77	-14.08	-13.64			subject2	10	-1.57585		30	-14.57
4	-16.23	-12.21	-16.51	-18.46	-15.8525			subject2	10	-6.51711		35	-14.7483
5	-16.74	-11.23	-14.71	-12.32	-13.75			subject3	10	-2.04449		40	-15.8775
6	-18.42	-10.61	-9.64	-13.31	-12.995			subject3	10	-0.359463		45	-16.7958
7	-16.23	-12.16	-7.51	-11.1	-11.75			subject3	10	0		60	-16.5533
8	-16.52	-15.83	-12	-13.87	-14.555			subject4	10	-5.28339
9	-15.48	-14.85	-14.69	-16.09	-15.2775			subject4	10	-4.10857
10	-16.37	-13.62	-13.84	-16.3	-15.0325			subject4	10	-4.25632
								subject1	15	-12.51
								subject1	15	-15.72
								subject1	15	-11.9986
								subject2	15	-12.1176
								subject2	15	-14.0177
								subject2	15	-8.79421
								subject3	15	-10.4599
								subject3	15	-11.0525
								subject3	15	-11.2593
								subject4	15	-10.0512
								subject4	15	-11.4383
								subject4	15	-11.0525
								subject1	20	-13.71
								subject1	20	-14.97
								subject2	20	-13.0526
								subject2	20	-17.2808
								subject2	20	-12.7537
								subject3	20	-11.0643
								subject3	20	-11.7266
								subject3	20	-9.37809
								subject4	20	-16.7207
								subject4	20	-15.7776
								subject4	20	-14.4602
								subject1	25	-16.52
								subject1	25	-15.88
								subject1	25	-18.1512
								subject2	25	-11.7777
								subject2	25	-6.2537
								subject2	25	-13.0308
								subject3	25	-8.76414
								subject3	25	-14.1345
								subject3	25	-7.16398
								subject4	25	-18.4164
								subject4	25	-18.2104
								subject4	25	-23.5873
								subject1	30	-15.33
								subject1	30	-13.72
								subject1	30	-18.24
								subject2	30	-11.12
								subject2	30	-11.7
								subject2	30	-15.01
								subject3	30	-12.31
								subject3	30	-12.18
								subject3	30	-13.42
								subject4	30	-21.94
								subject4	30	-16.49
								subject4	30	-13.38
								subject1	35	-15.09
								subject1	35	-17.04
								subject1	35	-17.64
								subject2	35	-14.83
								subject2	35	-14.99
								subject2	35	-16.64
								subject3	35	-16.47
								subject3	35	-11.54
								subject3	35	-9.42
								subject4	35	-14.41
								subject4	35	-13.17
								subject4	35	-15.74
								subject1	40	-17.28
								subject1	40	-16.94
								subject1	40	-24.44
								subject2	40	-15.61
								subject2	40	-13.05
								subject2	40	-14.44
								subject3	40	-14.23
								subject3	40	-10.3
								subject3	40	-14.87
								subject4	40	-16.89
								subject4	40	-17.47
								subject4	40	-15.01
								subject1	45	-16.86
								subject1	45	-18.15
								subject1	45	-19.45
								subject2	45	-14.55
								subject2	45	-21.36
								subject2	45	-18.38
								subject3	45	-13.58
								subject3	45	-12.34
								subject3	45	-16.74
								subject4	45	-16.61
								subject4	45	-16.44
								subject4	45	-17.09
								subject1	60	-18.95
								subject1	60	-17.04
								subject1	60	-21.67
								subject2	60	-18.42
								subject2	60	-16.13
								subject2	60	-13.46
								subject3	60	-21.71
								subject3	60	-10.94
								subject3	60	-15.76
								subject4	60	-17.81
								subject4	60	-13.11
								subject4	60	-13.64

## Sheet: Supp Fig 1
Supplemental Figure 1. Transient hearing loss during adolescence did not alter procedural training or psychometric testing performance in a sex-specific manner.
Supplemental Figure 1a							Supplemental Figure 1b						Supplemental Figure 1c						Supplemental Figure 1d
Procedural training performance, split up by sex							# warn trials to reach criterion, split up by sex						Average d' for last 20 training trials						Psychometric thresholds (dB re: 100% AM), split up by sex
Trial	Control		Adolescent HL				Control		Adolescent HL				Control		Adolescent HL				Test day	Control		Adolescent HL
num	Male	Female	Male	Female			Male	Female	Male	Female			Male	Female	Male	Female				Male	Female	Male	Female
1	0.147927	0.00854757	0.485517	0.309519			81	10	21	41			2.06948	1.40341	1.49706	2.16714			1	-11.7372	-10.1457	-8.16417	-8.23424
2	0.103903	0.0834105	0.409507	0.273506			17	42	41	15			2	2.18182	1.83273	2.10482			2	-12.9359	-13.282	-8.61319	-9.79818
3	0.210776	0.155903	0.401948	0.290338			14	33	4	23			2.91156	1.75437	2.41951	2.51843			3	-13.7298	-11.026	-9.19365	-9.16948
4	0.275612	0.22575	0.381379	0.325866			14	23	25	10			2.77592	2.11438	1.60546	1.34952			4	-15.3427	-13.807	-10.288	-11.958
5	0.364506	0.293093	0.401619	0.342764			29	20	32	21			2.30688	2.35	2.15101	1.96742			5	-14.4631	-13.8781	-11.5154	-11.0398
6	0.394813	0.358499	0.384489	0.35641			7	38	24	14			1.25439	2.12803	2.87791	2.36709			6	-14.7397	-14.5663	-10.9252	-12.3504
7	0.426371	0.423213	0.41042	0.39424						40						2.52087			7	-15.3667	-15.1869	-12.8009	-11.644
8	0.464092	0.489134	0.42651	0.441991						23						1.43493			8	-14.7515	-16.2058	-12.6928	-12.5649
9	0.508176	0.529804	0.426829	0.470852															9	-14.941	-16.0405	-11.3336	-13.3548
10	0.573467	0.557891	0.431552	0.508295			average	average	average	average			average	average	average	average			10 (final)	-16.6762	-16.2071	-12.7647	-12.5409
11	0.633874	0.574912	0.438603	0.545587			27	27.6667	24.5	23.375			2.21971	1.98867	2.06395	2.05378
12	0.685664	0.587288	0.446545	0.58908
13	0.741869	0.603199	0.467825	0.63123
14	0.809601	0.62991	0.491457	0.663089
15	0.866946	0.66949	0.530909	0.704239
16	0.905872	0.717354	0.555059	0.753407
17	0.941418	0.767009	0.583532	0.802331
18	0.966355	0.812706	0.626715	0.850652
19	1.01941	0.84998	0.659843	0.891159
20	1.07241	0.876228	0.677866	0.918831
21	1.12394	0.89038	0.686286	0.955527
22	1.18058	0.893499	0.692285	0.96857
23	1.25039	0.888058	0.705953	0.974825
24	1.30815	0.876896	0.728929	0.98147
25	1.34404	0.864671	0.762194	0.987905
26	1.38536	0.859512	0.795208	1.00144
27	1.41765	0.870421	0.821982	0.99313
28	1.43341	0.901142	0.855498	0.988128
29	1.43935	0.949815	0.87331	1.00128
30	1.44897	1.01143	0.885008	1.00381
31	1.46756	1.08169	0.910948	1.017
32	1.4831	1.1568	0.928377	1.02884
33	1.50632	1.23265	0.959053	1.06807
34	1.51882	1.30257	1.01304	1.11267
35	1.52882	1.36088	1.07144	1.1646
36	1.52426	1.40652	1.11948	1.21268
37	1.49281	1.43898	1.16806	1.27576
38	1.4607	1.45949	1.21367	1.35072
39	1.44242	1.47143	1.25486	1.41711
40	1.43566	1.47967	1.30285	1.48935
41	1.42463	1.48727	1.33459	1.54279
42	1.42628	1.49143	1.38595	1.60116
43	1.4566	1.4903	1.42467	1.64035
44	1.49423	1.48416	1.46272	1.66918
45	1.53075	1.47665	1.49589	1.70499
46	1.57473	1.47082	1.51857	1.72171
47	1.62672	1.46604	1.56389	1.73926
48	1.68392	1.46364	1.57303	1.73132
49	1.71645	1.46806	1.56788	1.7213
50	1.73628	1.48272	1.57066	1.71116
51	1.754	1.50807	1.57479	1.69445
52	1.79752	1.54591	1.58031	1.65793
53	1.83888	1.59843	1.59124	1.63748
54	1.86909	1.66121	1.60424	1.63421
55	1.90243	1.72714	1.6004	1.62621
56	1.93832	1.7878	1.61729	1.62605
57	1.95574	1.83783	1.61815	1.65813
58	1.93443	1.87565	1.62213	1.71897
59	1.9073	1.90148	1.64621	1.754
60	1.87263	1.91561	1.67473	1.78355
61	1.83351	1.91879	1.70177	1.8077
62	1.78674	1.91692	1.70639	1.81871
63	1.7546	1.91517	1.72287	1.83026
64	1.75104	1.91696	1.73647	1.83902
65	1.7527	1.92383	1.73643	1.85181
66	1.77912	1.93606	1.75384	1.87452
67	1.78882	1.95295	1.77897	1.91815
68	1.80557	1.971	1.805	1.94854
69	1.83187	1.98526	1.80882	1.97198
70	1.84485	1.98858	1.81601	1.9991
71	1.85786	1.97832	1.79472	2.01995
72	1.86985	1.95362	1.75288	2.01974
73	1.88246	1.91561	1.70742	2.00193
74	1.89857	1.86895	1.67941	2.01323
75	1.90735	1.81955	1.66635	2.02724
76	1.91881	1.77489	1.6628	2.05581
77	1.92923	1.73715	1.67376	2.1056
78	1.93983	1.70583	1.69762	2.13938
79	1.94405	1.67823	1.727	2.17039
80	1.95144	1.65555	1.74391	2.18192
81	1.94386	1.63993	1.73406	2.19883
82	1.93747	1.63014	1.70582	2.20809
83	1.93354	1.6243	1.68534	2.20436
84	1.91965	1.6204	1.66565	2.21172
85	1.90212	1.61657	1.64202	2.21306
86	1.86852	1.60659	1.65844	2.21917
87	1.84696	1.58913	1.71331	2.2258
88	1.8471	1.56601	1.77905	2.23777
89	1.83118	1.53768	1.81856	2.23469
90	1.8362	1.5052	1.85633	2.21599
91	1.85453	1.46863	1.86161	2.17003
92	1.90356	1.42925	1.8417	2.12798
93	1.94426	1.38893	1.78021	2.08743
94	1.97577	1.35272	1.72424	2.04588
95	1.97279	1.32437	1.68715	2.01585
96	1.96239	1.30618	1.65497	1.99156
97	1.95188	1.30034	1.67083	1.97473
98	1.92847	1.30923	1.68424	1.96381
99	1.90471	1.33379	1.73175	1.95007
100	1.88917	1.37326	1.77236	1.93353
101	1.91989	1.42793	1.81071	1.9044
102	1.96007	1.49365	1.83022	1.86976
103	1.99397	1.56476	1.83223	1.86726
104	2.03051	1.6351	1.83276	1.8753
105	2.04158	1.70009	1.80974	1.90539
106	2.0419	1.75752	1.80442	1.95375
107	2.02578	1.80505	1.81348	2.0012
108	1.98894	1.84116	1.84337	2.05002
109	1.97261	1.86331	1.8784	2.08397
110	1.98551	1.87004	1.91345	2.09255
111	2.03845	1.86006	1.96606	2.06578
112	2.09185	1.83545	1.98478	2.04667
113	2.18579	1.80373	2.00809	2.00146
114	2.27024	1.77162	2.02463	1.95695
115	2.35357	1.74194	2.05129	1.9024
116	2.4084	1.72125	2.05196	1.87555
117	2.4497	1.72142	2.05976	1.84903
118	2.45053	1.74351	2.06597	1.80824
119	2.4371	1.77518	2.06435	1.77292
120	2.45252	1.80665	2.05193	1.73389
121	2.45308	1.83698	2.04368	1.68244
122	2.44231	1.86808	2.02783	1.61512
123	2.44696	1.90088	2.01118	1.56038
124	2.48317	1.93746	1.98516	1.5087
125	2.53945	1.9756	1.9603	1.46497
126	2.56879	2.00826	1.97308	1.45327
127	2.59985	2.03368	1.98247	1.43816
128	2.57247	2.05006	2.02752	1.45399
129	2.51786	2.05879	2.05493	1.44577
130	2.47141	2.06906	2.06445	1.46788
131	2.42497	2.08699	2.08469	1.49419
132	2.3859	2.10787	2.0888	1.51237
133	2.37064	2.1237	2.09205	1.4939
134	2.39446	2.13878	2.0837	1.45521
135	2.42906	2.1598	2.10284	1.42343
136	2.47192	2.18637	2.1442	1.41527
137	2.50043	2.21691	2.18556	1.40119
138	2.51526	2.25346	2.24761	1.40224
139	2.50173	2.29714	2.30684	1.44002
140	2.48384	2.35174	2.35896	1.48577
141	2.46595	2.40634	2.34891	1.51845
142	2.43371	2.46246	2.33846	1.53315
143	2.43371	2.5197	2.28282	1.56993
144	2.48832	2.57742	2.21903	1.60807
145	2.51218	2.63492	2.17377	1.6336
146	2.50027	2.69161	2.15991	1.63555
147	2.46616	2.74717	2.18229	1.66573
148	2.49931	2.80166	2.21272	1.7098
149	2.48315	2.85519	2.2715	1.77544
150	2.43734	2.90787	2.3103	1.82292
151	2.37068	2.95981	2.34707	1.8565
152	2.35613	3.01109	2.38998	1.90359
153	2.34167	3.06179	2.40672	1.93624
154	2.30577	3.11199	2.4194	1.95791
155	2.25683	3.16173	2.49622	2.0109
156	2.13238	3.21109	2.62932	2.03239
157	2.07194	3.26008	2.78916	2.07619
158	2.00758	3.30877	2.80825	2.08177
159	1.98893	3.35717	2.8381	2.05362
160	2.035	3.40532	2.6123	2.08178

[truncated: 3 more sheets: Supp Fig 2, Supp Fig 3, Supp Fig 4]
